# Supplementary material for: Deep-diving pilot whales make cheap, but powerful, echolocation clicks with 50 µL of air
Source: Sci Rep. 2019 Oct 31;9:15720. doi: 10.1038/s41598-019-51619-6 (PMC6823382; doi:10.1038/s41598-019-51619-6)
Supplement: Supplementary file 2 — Dataset [file 41598_2019_51619_MOESM2_ESM.csv]

an_id	seq_id	cl_n	dep	dep_10	dep_10_cl_n	l_res_khz	vol_ul
1	3	27	525.45	52.545	1418.715	2718.7	2421.4
1	3	28	526.06	52.606	1472.968	2718.7	2425.6
1	3	29	526.9	52.69	1528.01	2671.9	2561.6
1	3	30	527.46	52.746	1582.38	2531.2	3017.6
1	3	31	527.96	52.796	1636.676	2531.2	3021.9
1	3	32	528.85	52.885	1692.32	2484.4	3204.3
1	3	33	529.38	52.938	1746.954	2484.4	3209.1
1	3	34	529.94	52.994	1801.796	2531.2	3038.9
1	3	35	530.79	53.079	1857.765	2531.2	3046.2
1	3	36	531.39	53.139	1913.004	2531.2	3051.4
1	3	37	531.91	53.191	1968.067	2390.6	3627.5
1	3	38	532.76	53.276	2024.488	2343.7	3858.7
1	3	39	533.28	53.328	2079.792	2343.7	3864.3
1	3	40	533.87	53.387	2135.48	2250	4375
1	3	41	534.4	53.44	2191.04	2296.9	4118.8
1	3	42	535.31	53.531	2248.302	2250	4392.8
1	3	43	535.9	53.59	2304.37	2250	4400.1
1	3	44	536.54	53.654	2360.776	2203.1	4695.4
1	3	45	537.22	53.722	2417.49	2203.1	4704.3
1	3	46	537.81	53.781	2473.926	2156.2	5026.1
1	3	47	538.55	53.855	2531.185	2203.1	4721.7
1	3	48	539	53.9	2587.2	2250	4438.3
1	4	16	554.41	55.441	887.056	3046.9	1864.5
1	4	17	554.86	55.486	943.262	3000	1955.7
1	4	18	555.51	55.551	999.918	3000	1959.1
1	4	19	555.86	55.586	1056.134	2906.2	2156.9
1	4	20	556.35	55.635	1112.7	2859.4	2267.7
1	4	21	556.73	55.673	1169.133	2812.5	2385.4
1	4	22	557.25	55.725	1225.95	2765.6	2512.3
1	4	23	557.7	55.77	1282.71	2859.4	2276
1	4	24	558.17	55.817	1339.608	2625	2945.4
1	4	25	559	55.9	1397.5	2671.9	2799.3
1	4	26	559.55	55.955	1454.83	2671.9	2803.4
1	4	27	560.03	56.003	1512.081	2718.7	2664.4
1	4	28	560.6	56.06	1569.68	2671.9	2811.3
1	4	29	561.09	56.109	1627.161	2671.9	2815
1	4	30	561.64	56.164	1684.92	2625	2972.9
1	4	31	562.36	56.236	1743.316	2625	2978.6
1	4	32	562.95	56.295	1801.44	2437.5	3726.1
1	4	33	563.41	56.341	1859.253	2437.5	3730.7
1	4	34	563.9	56.39	1917.26	2390.6	3959.6
1	4	35	564.47	56.447	1975.645	2390.6	3965.6
1	4	36	565.02	56.502	2034.072	2437.5	3746.7
1	4	37	565.76	56.576	2093.312	2437.5	3754
1	4	38	566.3	56.63	2151.94	2484.4	3550.6
1	4	39	566.83	56.683	2210.637	2484.4	3555.6
1	4	40	567.24	56.724	2268.96	2390.6	3994.8
1	4	41	568	56.8	2328.8	2343.7	4247.8
1	4	42	568.46	56.846	2387.532	2343.7	4253
1	4	43	568.92	56.892	2446.356	2390.6	4012.6
1	4	44	569.35	56.935	2505.14	2390.6	4017.1
1	4	45	569.99	56.999	2564.955	2390.6	4024
1	4	46	570.41	57.041	2623.886	2390.6	4028.4
1	4	47	570.81	57.081	2682.807	2343.7	4279.4
1	4	48	571.37	57.137	2742.576	2296.9	4553.5
1	4	49	571.74	57.174	2801.526	2250	4848.8
1	4	50	572.12	57.212	2860.6	2203.1	5170.1
1	4	51	572.63	57.263	2920.413	2203.1	5177
1	4	52	573.06	57.306	2979.912	2203.1	5182.7
1	4	53	573.42	57.342	3039.126	2203.1	5187.7
1	4	54	573.84	57.384	3098.736	2250	4875.5
1	4	55	574.23	57.423	3158.265	2296.9	4587.8
1	4	56	574.77	57.477	3218.712	2296.9	4594.2
1	9	15	696.94	69.694	1045.41	3234.4	2196.9
1	9	16	696.81	69.681	1114.896	3140.6	2398.9
1	9	17	696.8	69.68	1184.56	3140.6	2398.8
1	9	18	696.75	69.675	1254.15	3140.6	2398.6
1	9	19	696.62	69.662	1323.578	3187.5	2293.7
1	9	20	696.46	69.646	1392.92	3140.6	2397
1	9	21	696.32	69.632	1462.272	3140.6	2396.3
1	9	22	696.14	69.614	1531.508	3093.7	2506
1	9	23	696	69.6	1600.8	3046.9	2622.6
1	9	24	695.86	69.586	1670.064	3000	2746.6
1	9	25	695.74	69.574	1739.35	2953.1	2878.8
1	9	26	695.64	69.564	1808.664	2906.2	3019.6
1	9	27	695.64	69.564	1878.228	2906.2	3019.7
1	9	28	695.68	69.568	1947.904	2906.2	3019.9
1	9	29	695.75	69.575	2017.675	2859.4	3171.4
1	9	30	695.75	69.575	2087.25	2859.4	3171.4
1	9	31	695.75	69.575	2156.825	2859.4	3171.4
1	9	32	695.76	69.576	2226.432	2765.6	3505
1	9	33	695.69	69.569	2295.777	2812.5	3332.1
1	9	34	695.77	69.577	2365.618	2765.6	3505.1
1	9	35	695.75	69.575	2435.125	2765.6	3505
1	9	36	695.79	69.579	2504.844	2765.6	3505.3
1	9	37	695.83	69.583	2574.571	2718.7	3690
1	10	17	692.39	69.239	1177.063	3093.7	2485.7
1	10	18	692.2	69.22	1245.96	3046.9	2601.1
1	10	19	692.09	69.209	1314.971	3000	2724.3
1	10	20	692.13	69.213	1384.26	3000	2724.5
1	10	21	692.02	69.202	1453.242	2953.1	2855.7
1	10	22	691.96	69.196	1522.312	2906.2	2995.8
1	10	23	691.85	69.185	1591.255	2906.2	2995
1	10	24	691.75	69.175	1660.2	2906.2	2994.4
1	10	25	691.7	69.17	1729.25	2906.2	2994.1
1	10	26	691.57	69.157	1798.082	2953.1	2852.9
1	10	27	691.47	69.147	1866.969	3000	2720.7
1	10	28	691.26	69.126	1935.528	2953.1	2851
1	10	29	691.19	69.119	2004.451	2953.1	2850.5
1	10	30	691.06	69.106	2073.18	2906.2	2989.9
1	10	31	691.01	69.101	2142.131	2906.2	2989.5
1	10	32	690.91	69.091	2210.912	2906.2	2988.9
1	10	33	690.85	69.085	2279.805	2859.4	3137.9
1	10	34	690.7	69.07	2348.38	2765.6	3466.8
1	10	35	690.68	69.068	2417.38	2671.9	3844.6
1	10	36	690.68	69.068	2486.448	2671.9	3844.5
1	10	37	690.72	69.072	2555.664	2671.9	3844.9
1	10	38	690.76	69.076	2624.888	2671.9	3845.3
1	10	39	690.74	69.074	2693.886	2625	4054.8
1	10	40	690.81	69.081	2763.24	2578.1	4280.7
1	10	41	690.84	69.084	2832.444	2671.9	3845.9
1	10	42	690.87	69.087	2901.654	2625	4055.9
1	10	43	691.05	69.105	2971.515	2671.9	3847.6
1	10	44	691.06	69.106	3040.664	2625	4057.6
1	10	45	691.06	69.106	3109.77	2578.1	4283
1	10	46	691.07	69.107	3178.922	2437.5	5067.9
1	10	47	690.99	69.099	3247.653	2390.6	5371
1	10	48	690.95	69.095	3316.56	2390.6	5370.6
1	10	49	690.96	69.096	3385.704	2343.7	5699.3
1	10	50	691	69.1	3455	2343.7	5699.9
1	10	51	690.99	69.099	3524.049	2296.9	6055.9
1	10	52	691.09	69.109	3593.668	2296.9	6057.2
1	10	53	691.11	69.111	3662.883	2343.7	5701.2
1	10	54	691.21	69.121	3732.534	2343.7	5702.4
1	10	55	691.21	69.121	3801.655	2343.7	5702.5
1	10	56	691.1	69.11	3870.16	2343.7	5701.1
1	10	57	691.05	69.105	3938.985	2343.7	5700.5
1	10	58	690.96	69.096	4007.568	2343.7	5699.3
1	10	59	690.88	69.088	4076.192	2250	6440.8
1	10	60	690.81	69.081	4144.86	2296.9	6053.5
1	10	61	690.74	69.074	4213.514	2296.9	6052.5
1	10	62	690.68	69.068	4282.216	2296.9	6051.8
1	10	63	690.34	69.034	4349.142	2296.9	6047.4
1	13	13	668.49	66.849	869.037	3000	2586.2
1	13	14	668.51	66.851	935.914	2953.1	2711.4
1	13	15	668.58	66.858	1002.87	2906.2	2845.2
1	13	16	668.71	66.871	1069.936	2953.1	2712.6
1	13	17	668.74	66.874	1136.858	2906.2	2846.2
1	13	18	668.8	66.88	1203.84	2812.5	3140.9
1	13	19	668.8	66.88	1270.72	2812.5	3140.9
1	13	20	668.92	66.892	1337.84	2765.6	3304.1
1	13	36	671.71	67.171	2418.156	2531.2	4336.6
1	13	37	671.87	67.187	2485.919	2531.2	4338.1
1	13	38	672.01	67.201	2553.638	2484.4	4589.8
1	13	39	672.16	67.216	2621.424	2437.5	4861.3
1	13	40	672.28	67.228	2689.12	2390.6	5154.3
1	13	41	672.4	67.24	2756.84	2390.6	5155.7
1	13	42	672.44	67.244	2824.248	2437.5	4864.4
1	13	43	672.64	67.264	2892.352	2390.6	5158.4
1	13	44	672.77	67.277	2960.188	2390.6	5160
1	13	45	672.93	67.293	3028.185	2343.7	5477.7
1	13	46	673.07	67.307	3096.122	2343.7	5479.5
1	13	47	673.22	67.322	3164.134	2296.9	5823.7
1	13	48	673.42	67.342	3232.416	2296.9	5826.4
1	13	49	673.55	67.355	3300.395	2250	6199.9
1	13	50	673.67	67.367	3368.35	2250	6201.6
1	13	51	673.73	67.373	3436.023	2250	6202.4
1	13	52	673.69	67.369	3503.188	2296.9	5829.8
1	13	53	673.63	67.363	3570.239	2296.9	5829.1
1	13	54	673.64	67.364	3637.656	2250	6201.1
1	13	55	673.51	67.351	3704.305	2250	6199.4
1	13	56	673.46	67.346	3771.376	2250	6198.7
1	13	57	673.38	67.338	3838.266	2250	6197.6
1	13	58	673.37	67.337	3905.546	2250	6197.5
1	13	59	673.32	67.332	3972.588	2250	6196.8
1	13	60	673.24	67.324	4039.44	2203.1	6599.6
1	13	61	673.05	67.305	4105.605	2203.1	6596.8
1	13	62	672.96	67.296	4172.352	2203.1	6595.4
1	13	63	672.81	67.281	4238.703	2203.1	6593.3
1	13	64	672.58	67.258	4304.512	2156.2	7029
1	13	65	672.41	67.241	4370.665	2156.2	7026.4
1	13	66	672.15	67.215	4436.19	2156.2	7022.4
1	16	19	657.71	65.771	1249.649	3046.9	2409.2
1	16	20	657.95	65.795	1315.9	3000	2525.3
1	16	21	658.16	65.816	1382.136	2953.1	2648.7
1	16	22	658.25	65.825	1448.15	2953.1	2649.3
1	16	23	658.46	65.846	1514.458	2953.1	2650.5
1	16	24	658.63	65.863	1580.712	2906.2	2781.9
1	16	25	658.81	65.881	1647.025	2812.5	3070.7
1	16	38	661.17	66.117	2512.446	2437.5	4742.6
1	16	39	661.34	66.134	2579.226	2437.5	4744.4
1	16	40	661.54	66.154	2646.16	2437.5	4746.5
1	16	41	661.78	66.178	2713.298	2437.5	4749.2
1	16	42	661.81	66.181	2779.602	2390.6	5034.4
1	16	43	662.04	66.204	2846.772	2390.6	5037.1
1	16	44	662.16	66.216	2913.504	2390.6	5038.4
1	16	45	662.29	66.229	2980.305	2390.6	5039.9
1	16	46	662.38	66.238	3046.948	2250	6046.4
1	16	47	662.53	66.253	3113.891	2390.6	5042.6
1	16	48	662.59	66.259	3180.432	2437.5	4757.9
1	16	49	662.7	66.27	3247.23	2437.5	4759
1	16	50	662.76	66.276	3313.8	2343.7	5354
1	16	51	662.62	66.262	3379.362	2343.7	5352.4
1	16	52	662.61	66.261	3445.572	2296.9	5686.7
1	16	53	662.71	66.271	3512.363	2250	6050.9
1	16	54	662.78	66.278	3579.012	2296.9	5688.8
1	16	55	662.8	66.28	3645.4	2296.9	5689.1
1	16	56	662.75	66.275	3711.4	2296.9	5688.4
1	16	57	662.74	66.274	3777.618	2296.9	5688.3
1	16	58	662.72	66.272	3843.776	2250	6051.1
1	16	59	662.61	66.261	3909.399	2203.1	6443.9
1	16	60	662.62	66.262	3975.72	2203.1	6444.1
1	16	61	662.57	66.257	4041.677	2203.1	6443.3
1	16	62	662.53	66.253	4107.686	2203.1	6442.8
1	16	63	662.56	66.256	4174.128	2156.2	6872.6
1	16	64	662.62	66.262	4240.768	2250	6049.7
1	18	26	662.73	66.273	1723.098	2718.7	3429.8
1	18	27	662.81	66.281	1789.587	2765.6	3259
1	18	28	662.92	66.292	1856.176	2812.5	3099.5
1	18	29	662.99	66.299	1922.671	2812.5	3100
1	18	30	663.03	66.303	1989.09	2812.5	3100.3
1	18	31	663.11	66.311	2055.641	2812.5	3100.9
1	18	32	663.15	66.315	2122.08	2812.5	3101.2
1	18	33	663.14	66.314	2188.362	2765.6	3261.4
1	18	34	663.15	66.315	2254.71	2718.7	3433.1
1	18	35	663.18	66.318	2321.13	2484.4	4499.6
1	18	36	663.19	66.319	2387.484	2765.6	3261.8
1	18	37	663.23	66.323	2453.951	2578.1	4026.8
1	18	38	663.25	66.325	2520.35	2578.1	4027.1
1	18	39	663.32	66.332	2586.948	2578.1	4027.7
1	18	40	663.28	66.328	2653.12	2578.1	4027.3
1	18	41	663.34	66.334	2719.694	2531.2	4255.7
1	18	42	663.35	66.335	2786.07	2484.4	4501.4
1	18	43	663.47	66.347	2852.921	2484.4	4502.6
1	18	44	663.53	66.353	2919.532	2484.4	4503.2
1	18	45	663.6	66.36	2986.2	2390.6	5054.8
1	18	46	663.71	66.371	3053.066	2390.6	5056.1
1	18	47	663.86	66.386	3120.142	2390.6	5057.8
1	18	48	663.93	66.393	3186.864	2390.6	5058.6
1	18	49	664.02	66.402	3253.698	2390.6	5059.6
1	18	50	664.13	66.413	3320.65	2343.7	5370.6
1	18	51	664.17	66.417	3387.267	2343.7	5371.1
1	18	52	664.21	66.421	3453.892	2343.7	5371.6
1	18	53	664.44	66.444	3521.532	2296.9	5710.2
1	18	61	665.56	66.556	4059.916	2250	6090
1	18	62	665.66	66.566	4127.092	2203.1	6488.4
1	18	63	665.81	66.581	4194.603	2296.9	5727.8
1	18	64	665.95	66.595	4262.08	2296.9	5729.7
1	21	27	525.45	52.545	1418.715	2718.7	2421.4
1	21	28	526.06	52.606	1472.968	2718.7	2425.6
1	21	29	526.9	52.69	1528.01	2671.9	2561.6
1	21	30	527.46	52.746	1582.38	2531.2	3017.6
1	21	31	527.96	52.796	1636.676	2531.2	3021.9
1	21	32	528.85	52.885	1692.32	2484.4	3204.3
1	21	33	529.38	52.938	1746.954	2484.4	3209.1
1	21	34	529.94	52.994	1801.796	2531.2	3038.9
1	21	35	530.79	53.079	1857.765	2531.2	3046.2
1	21	36	531.39	53.139	1913.004	2531.2	3051.4
1	21	37	531.91	53.191	1968.067	2390.6	3627.5
1	21	38	532.76	53.276	2024.488	2343.7	3858.7
1	21	39	533.28	53.328	2079.792	2343.7	3864.3
1	21	40	533.87	53.387	2135.48	2250	4375
1	21	41	534.4	53.44	2191.04	2296.9	4118.8
1	21	42	535.31	53.531	2248.302	2250	4392.8
1	21	43	535.9	53.59	2304.37	2250	4400.1
1	21	44	536.54	53.654	2360.776	2203.1	4695.4
1	21	45	537.22	53.722	2417.49	2203.1	4704.3
1	21	46	537.81	53.781	2473.926	2156.2	5026.1
1	21	47	538.55	53.855	2531.185	2203.1	4721.7
1	21	48	539	53.9	2587.2	2250	4438.3
1	22	16	554.41	55.441	887.056	3046.9	1864.5
1	22	17	554.86	55.486	943.262	3000	1955.7
1	22	18	555.51	55.551	999.918	3000	1959.1
1	22	19	555.86	55.586	1056.134	2906.2	2156.9
1	22	20	556.35	55.635	1112.7	2859.4	2267.7
1	22	21	556.73	55.673	1169.133	2812.5	2385.4
1	22	22	557.25	55.725	1225.95	2765.6	2512.3
1	22	23	557.7	55.77	1282.71	2859.4	2276
1	22	24	558.17	55.817	1339.608	2625	2945.4
1	22	25	559	55.9	1397.5	2671.9	2799.3
1	22	26	559.55	55.955	1454.83	2671.9	2803.4
1	22	27	560.03	56.003	1512.081	2718.7	2664.4
1	22	28	560.6	56.06	1569.68	2671.9	2811.3
1	22	29	561.09	56.109	1627.161	2671.9	2815
1	22	30	561.64	56.164	1684.92	2625	2972.9
1	22	31	562.36	56.236	1743.316	2625	2978.6
1	22	32	562.95	56.295	1801.44	2437.5	3726.1
1	22	33	563.41	56.341	1859.253	2437.5	3730.7
1	22	34	563.9	56.39	1917.26	2390.6	3959.6
1	22	35	564.47	56.447	1975.645	2390.6	3965.6
1	22	36	565.02	56.502	2034.072	2437.5	3746.7
1	22	37	565.76	56.576	2093.312	2437.5	3754
1	22	38	566.3	56.63	2151.94	2484.4	3550.6
1	22	39	566.83	56.683	2210.637	2484.4	3555.6
1	22	40	567.24	56.724	2268.96	2390.6	3994.8
1	22	41	568	56.8	2328.8	2343.7	4247.8
1	22	42	568.46	56.846	2387.532	2343.7	4253
1	22	43	568.92	56.892	2446.356	2390.6	4012.6
1	22	44	569.35	56.935	2505.14	2390.6	4017.1
1	22	45	569.99	56.999	2564.955	2390.6	4024
1	22	46	570.41	57.041	2623.886	2390.6	4028.4
1	22	47	570.81	57.081	2682.807	2343.7	4279.4
1	22	48	571.37	57.137	2742.576	2296.9	4553.5
1	22	49	571.74	57.174	2801.526	2250	4848.8
1	22	50	572.12	57.212	2860.6	2203.1	5170.1
1	22	51	572.63	57.263	2920.413	2203.1	5177
1	22	52	573.06	57.306	2979.912	2203.1	5182.7
1	22	53	573.42	57.342	3039.126	2203.1	5187.7
1	22	54	573.84	57.384	3098.736	2250	4875.5
1	22	55	574.23	57.423	3158.265	2296.9	4587.8
1	22	56	574.77	57.477	3218.712	2296.9	4594.2
1	27	15	696.94	69.694	1045.41	3234.4	2196.9
1	27	16	696.81	69.681	1114.896	3140.6	2398.9
1	27	17	696.8	69.68	1184.56	3140.6	2398.8
1	27	18	696.75	69.675	1254.15	3140.6	2398.6
1	27	19	696.62	69.662	1323.578	3187.5	2293.7
1	27	20	696.46	69.646	1392.92	3140.6	2397
1	27	21	696.32	69.632	1462.272	3140.6	2396.3
1	27	22	696.14	69.614	1531.508	3093.7	2506
1	27	23	696	69.6	1600.8	3046.9	2622.6
1	27	24	695.86	69.586	1670.064	3000	2746.6
1	27	25	695.74	69.574	1739.35	2953.1	2878.8
1	27	26	695.64	69.564	1808.664	2906.2	3019.6
1	27	27	695.64	69.564	1878.228	2906.2	3019.7
1	27	28	695.68	69.568	1947.904	2906.2	3019.9
1	27	29	695.75	69.575	2017.675	2859.4	3171.4
1	27	30	695.75	69.575	2087.25	2859.4	3171.4
1	27	31	695.75	69.575	2156.825	2859.4	3171.4
1	27	32	695.76	69.576	2226.432	2765.6	3505
1	27	33	695.69	69.569	2295.777	2812.5	3332.1
1	27	34	695.77	69.577	2365.618	2765.6	3505.1
1	27	35	695.75	69.575	2435.125	2765.6	3505
1	27	36	695.79	69.579	2504.844	2765.6	3505.3
1	27	37	695.83	69.583	2574.571	2718.7	3690
1	28	17	692.39	69.239	1177.063	3093.7	2485.7
1	28	18	692.2	69.22	1245.96	3046.9	2601.1
1	28	19	692.09	69.209	1314.971	3000	2724.3
1	28	20	692.13	69.213	1384.26	3000	2724.5
1	28	21	692.02	69.202	1453.242	2953.1	2855.7
1	28	22	691.96	69.196	1522.312	2906.2	2995.8
1	28	23	691.85	69.185	1591.255	2906.2	2995
1	28	24	691.75	69.175	1660.2	2906.2	2994.4
1	28	25	691.7	69.17	1729.25	2906.2	2994.1
1	28	26	691.57	69.157	1798.082	2953.1	2852.9
1	28	27	691.47	69.147	1866.969	3000	2720.7
1	28	28	691.26	69.126	1935.528	2953.1	2851
1	28	29	691.19	69.119	2004.451	2953.1	2850.5
1	28	30	691.06	69.106	2073.18	2906.2	2989.9
1	28	31	691.01	69.101	2142.131	2906.2	2989.5
1	28	32	690.91	69.091	2210.912	2906.2	2988.9
1	28	33	690.85	69.085	2279.805	2859.4	3137.9
1	28	34	690.7	69.07	2348.38	2765.6	3466.8
1	28	35	690.68	69.068	2417.38	2671.9	3844.6
1	28	36	690.68	69.068	2486.448	2671.9	3844.5
1	28	37	690.72	69.072	2555.664	2671.9	3844.9
1	28	38	690.76	69.076	2624.888	2671.9	3845.3
1	28	39	690.74	69.074	2693.886	2625	4054.8
1	28	40	690.81	69.081	2763.24	2578.1	4280.7
1	28	41	690.84	69.084	2832.444	2671.9	3845.9
1	28	42	690.87	69.087	2901.654	2625	4055.9
1	28	43	691.05	69.105	2971.515	2671.9	3847.6
1	28	44	691.06	69.106	3040.664	2625	4057.6
1	28	45	691.06	69.106	3109.77	2578.1	4283
1	28	46	691.07	69.107	3178.922	2437.5	5067.9
1	28	47	690.99	69.099	3247.653	2390.6	5371
1	28	48	690.95	69.095	3316.56	2390.6	5370.6
1	28	49	690.96	69.096	3385.704	2343.7	5699.3
1	28	50	691	69.1	3455	2343.7	5699.9
1	28	51	690.99	69.099	3524.049	2296.9	6055.9
1	28	52	691.09	69.109	3593.668	2296.9	6057.2
1	28	53	691.11	69.111	3662.883	2343.7	5701.2
1	28	54	691.21	69.121	3732.534	2343.7	5702.4
1	28	55	691.21	69.121	3801.655	2343.7	5702.5
1	28	56	691.1	69.11	3870.16	2343.7	5701.1
1	28	57	691.05	69.105	3938.985	2343.7	5700.5
1	28	58	690.96	69.096	4007.568	2343.7	5699.3
1	28	59	690.88	69.088	4076.192	2250	6440.8
1	28	60	690.81	69.081	4144.86	2296.9	6053.5
1	28	61	690.74	69.074	4213.514	2296.9	6052.5
1	28	62	690.68	69.068	4282.216	2296.9	6051.8
1	28	63	690.34	69.034	4349.142	2296.9	6047.4
1	31	13	668.49	66.849	869.037	3000	2586.2
1	31	14	668.51	66.851	935.914	2953.1	2711.4
1	31	15	668.58	66.858	1002.87	2906.2	2845.2
1	31	16	668.71	66.871	1069.936	2953.1	2712.6
1	31	17	668.74	66.874	1136.858	2906.2	2846.2
1	31	18	668.8	66.88	1203.84	2812.5	3140.9
1	31	19	668.8	66.88	1270.72	2812.5	3140.9
1	31	20	668.92	66.892	1337.84	2765.6	3304.1
1	31	36	671.71	67.171	2418.156	2531.2	4336.6
1	31	37	671.87	67.187	2485.919	2531.2	4338.1
1	31	38	672.01	67.201	2553.638	2484.4	4589.8
1	31	39	672.16	67.216	2621.424	2437.5	4861.3
1	31	40	672.28	67.228	2689.12	2390.6	5154.3
1	31	41	672.4	67.24	2756.84	2390.6	5155.7
1	31	42	672.44	67.244	2824.248	2437.5	4864.4
1	31	43	672.64	67.264	2892.352	2390.6	5158.4
1	31	44	672.77	67.277	2960.188	2390.6	5160
1	31	45	672.93	67.293	3028.185	2343.7	5477.7
1	31	46	673.07	67.307	3096.122	2343.7	5479.5
1	31	47	673.22	67.322	3164.134	2296.9	5823.7
1	31	48	673.42	67.342	3232.416	2296.9	5826.4
1	31	49	673.55	67.355	3300.395	2250	6199.9
1	31	50	673.67	67.367	3368.35	2250	6201.6
1	31	51	673.73	67.373	3436.023	2250	6202.4
1	31	52	673.69	67.369	3503.188	2296.9	5829.8
1	31	53	673.63	67.363	3570.239	2296.9	5829.1
1	31	54	673.64	67.364	3637.656	2250	6201.1
1	31	55	673.51	67.351	3704.305	2250	6199.4
1	31	56	673.46	67.346	3771.376	2250	6198.7
1	31	57	673.38	67.338	3838.266	2250	6197.6
1	31	58	673.37	67.337	3905.546	2250	6197.5
1	31	59	673.32	67.332	3972.588	2250	6196.8
1	31	60	673.24	67.324	4039.44	2203.1	6599.6
1	31	61	673.05	67.305	4105.605	2203.1	6596.8
1	31	62	672.96	67.296	4172.352	2203.1	6595.4
1	31	63	672.81	67.281	4238.703	2203.1	6593.3
1	31	64	672.58	67.258	4304.512	2156.2	7029
1	31	65	672.41	67.241	4370.665	2156.2	7026.4
1	31	66	672.15	67.215	4436.19	2156.2	7022.4
1	34	19	657.71	65.771	1249.649	3046.9	2409.2
1	34	20	657.95	65.795	1315.9	3000	2525.3
1	34	21	658.16	65.816	1382.136	2953.1	2648.7
1	34	22	658.25	65.825	1448.15	2953.1	2649.3
1	34	23	658.46	65.846	1514.458	2953.1	2650.5
1	34	24	658.63	65.863	1580.712	2906.2	2781.9
1	34	25	658.81	65.881	1647.025	2812.5	3070.7
1	34	38	661.17	66.117	2512.446	2437.5	4742.6
1	34	39	661.34	66.134	2579.226	2437.5	4744.4
1	34	40	661.54	66.154	2646.16	2437.5	4746.5
1	34	41	661.78	66.178	2713.298	2437.5	4749.2
1	34	42	661.81	66.181	2779.602	2390.6	5034.4
1	34	43	662.04	66.204	2846.772	2390.6	5037.1
1	34	44	662.16	66.216	2913.504	2390.6	5038.4
1	34	45	662.29	66.229	2980.305	2390.6	5039.9
1	34	46	662.38	66.238	3046.948	2250	6046.4
1	34	47	662.53	66.253	3113.891	2390.6	5042.6
1	34	48	662.59	66.259	3180.432	2437.5	4757.9
1	34	49	662.7	66.27	3247.23	2437.5	4759
1	34	50	662.76	66.276	3313.8	2343.7	5354
1	34	51	662.62	66.262	3379.362	2343.7	5352.4
1	34	52	662.61	66.261	3445.572	2296.9	5686.7
1	34	53	662.71	66.271	3512.363	2250	6050.9
1	34	54	662.78	66.278	3579.012	2296.9	5688.8
1	34	55	662.8	66.28	3645.4	2296.9	5689.1
1	34	56	662.75	66.275	3711.4	2296.9	5688.4
1	34	57	662.74	66.274	3777.618	2296.9	5688.3
1	34	58	662.72	66.272	3843.776	2250	6051.1
1	34	59	662.61	66.261	3909.399	2203.1	6443.9
1	34	60	662.62	66.262	3975.72	2203.1	6444.1
1	34	61	662.57	66.257	4041.677	2203.1	6443.3
1	34	62	662.53	66.253	4107.686	2203.1	6442.8
1	34	63	662.56	66.256	4174.128	2156.2	6872.6
1	34	64	662.62	66.262	4240.768	2250	6049.7
1	36	26	662.73	66.273	1723.098	2718.7	3429.8
1	36	27	662.81	66.281	1789.587	2765.6	3259
1	36	28	662.92	66.292	1856.176	2812.5	3099.5
1	36	29	662.99	66.299	1922.671	2812.5	3100
1	36	30	663.03	66.303	1989.09	2812.5	3100.3
1	36	31	663.11	66.311	2055.641	2812.5	3100.9
1	36	32	663.15	66.315	2122.08	2812.5	3101.2
1	36	33	663.14	66.314	2188.362	2765.6	3261.4
1	36	34	663.15	66.315	2254.71	2718.7	3433.1
1	36	35	663.18	66.318	2321.13	2484.4	4499.6
1	36	36	663.19	66.319	2387.484	2765.6	3261.8
1	36	37	663.23	66.323	2453.951	2578.1	4026.8
1	36	38	663.25	66.325	2520.35	2578.1	4027.1
1	36	39	663.32	66.332	2586.948	2578.1	4027.7
1	36	40	663.28	66.328	2653.12	2578.1	4027.3
1	36	41	663.34	66.334	2719.694	2531.2	4255.7
1	36	42	663.35	66.335	2786.07	2484.4	4501.4
1	36	43	663.47	66.347	2852.921	2484.4	4502.6
1	36	44	663.53	66.353	2919.532	2484.4	4503.2
1	36	45	663.6	66.36	2986.2	2390.6	5054.8
1	36	46	663.71	66.371	3053.066	2390.6	5056.1
1	36	47	663.86	66.386	3120.142	2390.6	5057.8
1	36	48	663.93	66.393	3186.864	2390.6	5058.6
1	36	49	664.02	66.402	3253.698	2390.6	5059.6
1	36	50	664.13	66.413	3320.65	2343.7	5370.6
1	36	51	664.17	66.417	3387.267	2343.7	5371.1
1	36	52	664.21	66.421	3453.892	2343.7	5371.6
1	36	53	664.44	66.444	3521.532	2296.9	5710.2
1	36	61	665.56	66.556	4059.916	2250	6090
1	36	62	665.66	66.566	4127.092	2203.1	6488.4
1	36	63	665.81	66.581	4194.603	2296.9	5727.8
1	36	64	665.95	66.595	4262.08	2296.9	5729.7
1	37	20	404.84	40.484	809.68	2671.9	1725.3
1	37	21	405.84	40.584	852.264	2671.9	1731.6
1	37	22	406.9	40.69	895.18	2625	1833.3
1	37	23	407.66	40.766	937.618	2578.1	1940.5
1	37	24	408.7	40.87	980.88	2578.1	1947.9
1	37	25	409.82	40.982	1024.55	2531.2	2066.6
1	37	26	410.96	41.096	1068.496	2484.4	2195
1	37	27	411.9	41.19	1112.13	2484.4	2202.5
1	37	28	413.07	41.307	1156.596	2484.4	2211.9
1	37	29	413.73	41.373	1199.817	2437.5	2347.6
1	37	30	414.71	41.471	1244.13	2437.5	2355.9
1	37	31	415.79	41.579	1288.949	2437.5	2365.2
1	37	32	416.78	41.678	1333.696	2437.5	2373.6
1	37	33	417.84	41.784	1378.872	2296.9	2847.6
1	37	34	418.86	41.886	1424.124	2437.5	2391.4
1	37	35	419.91	41.991	1469.685	2296.9	2868.8
1	37	36	420.57	42.057	1514.052	2250	3059.1
1	37	37	421.7	42.17	1560.29	2296.9	2887.2
1	37	38	422.74	42.274	1606.412	2296.9	2897.9
1	37	39	423.34	42.334	1651.026	2343.7	2733.2
1	37	40	424.38	42.438	1697.52	2296.9	2914.7
1	37	41	425.37	42.537	1744.017	2296.9	2925
1	38	20	445.22	44.522	890.44	2859.4	1623.4
1	38	21	445.88	44.588	936.348	2859.4	1627
1	38	22	446.88	44.688	983.136	2812.5	1715.5
1	38	23	447.52	44.752	1029.296	2765.6	1808.1
1	38	24	448.54	44.854	1076.496	2765.6	1814.3
1	38	25	449.17	44.917	1122.925	2718.7	1913.8
1	38	26	449.82	44.982	1169.532	2765.6	1822.1
1	38	27	450.4	45.04	1216.08	2718.7	1921.6
1	38	28	451.43	45.143	1264.004	2671.9	2031.5
1	38	34	455.89	45.589	1550.026	2390.6	2878.3
1	38	35	456.56	45.656	1597.96	2531.2	2430.1
1	38	36	457.54	45.754	1647.144	2484.4	2578.6
1	38	37	458.18	45.818	1695.266	2531.2	2443
1	38	38	459.1	45.91	1744.58	2531.2	2450.4
1	38	39	459.7	45.97	1792.83	2390.6	2914.5
1	38	40	460.57	46.057	1842.28	2390.6	2922.7
1	38	41	461.25	46.125	1891.125	2296.9	3302.7
1	38	42	461.88	46.188	1939.896	2296.9	3309.5
1	38	43	462.79	46.279	1989.997	2250	3531.1
1	38	44	463.48	46.348	2039.312	2250	3539
1	38	45	464.4	46.44	2089.8	2296.9	3336.7
1	38	46	464.96	46.496	2138.816	2343.7	3146
1	38	47	465.84	46.584	2189.448	2296.9	3352.2
1	38	48	466.41	46.641	2238.768	2296.9	3358.3
1	40	29	535.7	53.57	1553.53	2484.4	3266.7
1	40	30	536.55	53.655	1609.65	2484.4	3274.5
1	40	31	537.38	53.738	1665.878	2484.4	3282.1
1	40	32	538.16	53.816	1722.112	2437.5	3482.7
1	40	33	539.46	53.946	1780.218	2437.5	3495.3
1	40	34	540.29	54.029	1836.986	2437.5	3503.4
1	40	35	541.1	54.11	1893.85	2437.5	3511.3
1	40	47	551.46	55.146	2591.862	2296.9	4317.6
1	40	48	552.31	55.231	2651.088	2250	4603.7
1	40	49	552.74	55.274	2708.426	2250	4609.1
1	40	50	553.62	55.362	2768.1	2250	4620.1
1	40	51	554.03	55.403	2825.553	2250	4625.2
1	40	52	554.49	55.449	2883.348	2203.1	4932.9
1	40	53	555.35	55.535	2943.355	2203.1	4944.5
1	40	54	555.83	55.583	3001.482	2156.2	5280.8
1	40	55	556.64	55.664	3061.52	2203.1	4961.6
1	40	56	557.06	55.706	3119.536	2203.1	4967.3
1	40	57	558.03	55.803	3180.771	2156.2	5312.1
1	40	58	558.46	55.846	3239.068	2203.1	4986.1
1	40	59	559.32	55.932	3299.988	2203.1	4997.5
1	40	60	559.74	55.974	3358.44	2156.2	5336.6
1	40	61	560.22	56.022	3417.342	2156.2	5343.4
1	40	62	561.09	56.109	3478.758	2156.2	5355.9
1	40	63	561.52	56.152	3537.576	2156.2	5362.1
1	40	64	562.41	56.241	3599.424	2156.2	5374.7
1	40	65	562.84	56.284	3658.46	2156.2	5380.9
1	40	66	563.74	56.374	3720.684	2156.2	5393.9
2	1	17	321.16	32.116	545.972	2906.2	947.24
2	1	18	322.96	32.296	581.328	2859.4	1003
2	1	19	324.72	32.472	616.968	2812.5	1062.6
2	1	20	326.49	32.649	652.98	2765.6	1126.7
2	1	21	328.24	32.824	689.304	2765.6	1135.8
2	1	22	330.02	33.002	726.044	2765.6	1145
2	1	23	331.8	33.18	763.14	2718.7	1215
2	1	24	333.53	33.353	800.472	2671.9	1290.1
2	1	30	346.13	34.613	1038.39	2625	1438.3
2	1	31	347.85	34.785	1078.335	2437.5	1809.8
2	1	32	349.95	34.995	1119.84	2484.4	1724.8
2	1	33	352.07	35.207	1161.831	2437.5	1842.8
2	1	34	353.82	35.382	1202.988	2390.6	1967.9
2	1	35	355.49	35.549	1244.215	2437.5	1869.8
2	1	36	356.72	35.672	1284.192	2437.5	1879.5
2	1	37	358.85	35.885	1327.745	2437.5	1896.3
2	1	38	360.49	36.049	1369.862	2390.6	2023.9
2	1	39	362.67	36.267	1414.413	2390.6	2042.3
2	1	40	364.32	36.432	1457.28	2390.6	2056.2
2	1	41	366.41	36.641	1502.281	2343.7	2200.9
2	1	42	367.61	36.761	1543.962	2343.7	2211.8
2	1	43	368.87	36.887	1586.141	2390.6	2094.9
2	1	44	370.07	37.007	1628.308	2390.6	2105.1
2	2	8	390.82	39.082	312.656	3046.9	1103.5
2	2	9	391.93	39.193	352.737	2953.1	1217.1
2	2	10	392.94	39.294	392.94	2906.2	1281.9
2	2	11	393.66	39.366	433.026	2859.4	1349.7
2	2	12	394.72	39.472	473.664	2859.4	1355.2
2	2	13	395.46	39.546	514.098	2859.4	1359
2	2	14	396.2	39.62	554.68	2812.5	1432.1
2	2	15	397.24	39.724	595.86	2765.6	1512.1
2	2	26	408.6	40.86	1062.36	2390.6	2442.3
2	2	27	410.19	41.019	1107.513	2390.6	2456.6
2	2	28	411.74	41.174	1152.872	2390.6	2470.5
2	2	29	412.93	41.293	1197.497	2390.6	2481.2
2	2	30	414.12	41.412	1242.36	2343.7	2644.5
2	2	31	415.32	41.532	1287.492	2343.7	2655.9
2	2	32	416.02	41.602	1331.264	2343.7	2662.7
2	2	33	417.25	41.725	1376.925	2296.9	2841.7
2	2	34	418.03	41.803	1421.302	2296.9	2849.5
2	2	35	419.14	41.914	1466.99	2296.9	2861
2	2	36	419.97	41.997	1511.892	2296.9	2869.4
2	2	37	420.72	42.072	1556.664	2296.9	2877.2
2	2	38	421.53	42.153	1601.814	2296.9	2885.4
2	2	39	422.73	42.273	1648.647	2296.9	2897.8
2	2	40	423.91	42.391	1695.64	2296.9	2909.9
2	2	41	425.46	42.546	1744.386	2250	3112.6
2	2	42	426.26	42.626	1790.292	2250	3121.3
2	2	43	427.41	42.741	1837.863	2250	3134
2	2	44	428.21	42.821	1884.124	2250	3142.8
2	2	45	429.39	42.939	1932.255	2250	3155.8
2	2	46	430.16	43.016	1978.736	2203.1	3370.6
2	2	47	431.3	43.13	2027.11	2203.1	3384
2	2	48	432.02	43.202	2073.696	2203.1	3392.6
2	2	49	432.83	43.283	2120.867	2156.2	3628.8
2	2	50	433.97	43.397	2169.85	2156.2	3643.1
2	2	51	434.73	43.473	2217.123	2156.2	3652.6
2	2	52	435.51	43.551	2264.652	2156.2	3662.5
2	3	11	455.17	45.517	500.687	3093.7	1324.9
2	3	12	455.93	45.593	547.116	3187.5	1214.5
2	3	13	456.59	45.659	593.567	3140.6	1272.4
2	3	14	457.29	45.729	640.206	3093.7	1334.2
2	3	15	458.37	45.837	687.555	3046.9	1401.7
2	3	16	459.07	45.907	734.512	3000	1471.8
2	3	17	459.82	45.982	781.694	2953.1	1546.7
2	3	18	460.45	46.045	828.81	2953.1	1549.9
2	3	19	461.2	46.12	876.28	2859.4	1711.6
2	3	20	461.88	46.188	923.76	2859.4	1715.4
2	3	28	468.25	46.825	1311.1	2671.9	2146.1
2	3	29	469	46.9	1360.1	2625	2268.6
2	3	30	469.64	46.964	1408.92	2625	2273.2
2	3	31	470.64	47.064	1458.984	2578.1	2407.2
2	3	32	471.38	47.138	1508.416	2578.1	2412.8
2	3	33	472.09	47.209	1557.897	2531.2	2555.1
2	3	34	472.79	47.279	1607.486	2484.4	2708.6
2	3	35	473.5	47.35	1657.25	2484.4	2714.6
2	3	36	474.56	47.456	1708.416	2484.4	2723.8
2	3	37	475.3	47.53	1758.61	2437.5	2890.7
2	3	38	475.99	47.599	1808.762	2437.5	2897
2	3	39	476.64	47.664	1858.896	2437.5	2902.9
2	3	40	477.74	47.774	1910.96	2390.6	3087.7
2	3	41	478.35	47.835	1961.235	2390.6	3093.6
2	3	42	478.95	47.895	2011.59	2390.6	3099.4
2	3	43	479.66	47.966	2062.538	2390.6	3106.3
2	3	44	480.26	48.026	2113.144	2390.6	3112.1
2	3	45	481.27	48.127	2165.715	2343.7	3313
2	3	46	481.91	48.191	2216.786	2343.7	3319.7
2	3	47	482.78	48.278	2269.066	2343.7	3328.6
2	3	48	483.39	48.339	2320.272	2343.7	3334.9
2	3	49	484.24	48.424	2372.776	2343.7	3343.8
2	3	50	484.84	48.484	2424.2	2343.7	3350
2	3	51	485.47	48.547	2475.897	2343.7	3356.5
2	3	52	486.39	48.639	2529.228	2296.9	3576.3
2	3	53	487	48.7	2581.1	2296.9	3583.1
2	4	14	501.44	50.144	702.016	3796.9	828.75
2	4	15	502.4	50.24	753.6	3656.2	930.78
2	4	16	502.92	50.292	804.672	3515.6	1048.6
2	4	17	504.08	50.408	856.936	3328.1	1240.3
2	4	18	504.66	50.466	908.388	3234.4	1353.7
2	4	19	505.28	50.528	960.032	3187.5	1416.8
2	4	20	506.1	50.61	1012.2	3140.6	1484.8
2	4	21	506.73	50.673	1064.133	3093.7	1556.3
2	4	22	507.32	50.732	1116.104	3046.9	1632.1
2	4	23	507.87	50.787	1168.101	3046.9	1634.7
2	4	24	508.84	50.884	1221.216	3000	1717.5
2	4	25	509.41	50.941	1273.525	2953.1	1803.6
2	4	31	513.11	51.311	1590.641	2765.6	2219.8
2	4	32	513.6	51.36	1643.52	2718.7	2340
2	4	33	514.18	51.418	1696.794	2718.7	2343.9
2	4	34	515.03	51.503	1751.102	2718.7	2349.8
2	4	35	515.47	51.547	1804.145	2671.9	2478.8
2	4	36	516.21	51.621	1858.356	2625	2619.6
2	4	37	516.72	51.672	1911.864	2625	2623.5
2	4	38	517.17	51.717	1965.246	2625	2626.9
2	5	22	530.31	53.031	1166.682	3562.5	1091.2
2	5	23	530.78	53.078	1220.794	3515.6	1137
2	5	24	531.33	53.133	1275.192	3421.9	1234.9
2	5	25	531.79	53.179	1329.475	3328.1	1344
2	5	26	532.17	53.217	1383.642	3234.4	1465.8
2	5	27	532.59	53.259	1437.993	3093.7	1676.9
2	5	28	533.25	53.325	1493.1	3000	1842.5
2	5	29	533.59	53.359	1547.411	2859.4	2130
2	5	33	535.36	53.536	1766.688	2765.6	2365.8
2	5	34	536.05	53.605	1822.57	2765.6	2370.4
2	5	35	536.49	53.649	1877.715	2718.7	2498.2
2	5	36	536.92	53.692	1932.912	2671.9	2635.1
2	5	37	537.41	53.741	1988.417	2625	2782.6
2	5	38	537.88	53.788	2043.944	2625	2786.3
2	5	39	538.45	53.845	2099.955	2578.1	2945.7
2	5	40	538.89	53.889	2155.56	2578.1	2949.3
2	5	41	539.41	53.941	2211.581	2578.1	2953.5
2	6	13	557.49	55.749	724.737	4078.1	784.06
2	6	14	557.81	55.781	780.934	3937.5	871.85
2	6	15	558.17	55.817	837.255	3843.7	938.13
2	6	16	558.58	55.858	893.728	3750	1011.4
2	6	17	558.92	55.892	950.164	3656.2	1092.2
2	6	18	559.35	55.935	1006.83	3609.4	1136.6
2	6	19	559.74	55.974	1063.506	3562.5	1183.3
2	6	20	560.05	56.005	1120.1	3515.6	1232.3
2	6	21	560.55	56.055	1177.155	3421.9	1338.2
2	6	22	560.91	56.091	1234.002	3375	1396.1
2	6	23	561.21	56.121	1290.783	3328.1	1457.1
2	6	24	561.51	56.151	1347.624	3281.2	1521.6
2	6	25	561.85	56.185	1404.625	3187.5	1661.4
2	6	26	562.26	56.226	1461.876	3140.6	1738.7
2	6	27	562.48	56.248	1518.696	3093.7	1820.1
2	6	28	562.95	56.295	1576.26	3046.9	1907.7
2	6	29	563.19	56.319	1633.251	2953.1	2096.6
2	7	14	571.93	57.193	800.702	3890.6	938.3
2	7	15	572.24	57.224	858.36	3890.6	939.06
2	7	16	572.6	57.26	916.16	3890.6	939.95
2	7	17	572.94	57.294	973.998	3843.7	975.61
2	7	18	573.23	57.323	1031.814	3750	1051.4
2	7	19	573.61	57.361	1089.859	3703.1	1092.9
2	7	20	573.85	57.385	1147.7	3656.2	1136.2
2	7	21	574.11	57.411	1205.631	3609.4	1181.9
2	7	22	574.32	57.432	1263.504	3609.4	1182.5
2	7	23	574.56	57.456	1321.488	3609.4	1183.3
2	7	24	574.78	57.478	1379.472	3515.6	1281.2
2	7	25	575.02	57.502	1437.55	3421.9	1390.3
2	7	26	575.36	57.536	1495.936	3281.2	1578.2
2	7	27	575.68	57.568	1554.336	3234.4	1649.3
2	7	28	575.96	57.596	1612.688	3140.6	1802.7
2	7	29	576.25	57.625	1671.125	3046.9	1975.8
2	7	30	576.48	57.648	1729.44	3046.9	1977
2	7	31	576.75	57.675	1787.925	3000	2072.5
2	7	32	577.15	57.715	1846.88	3000	2074.7
2	7	33	577.42	57.742	1905.486	2953.1	2176.6
2	7	34	577.55	57.755	1963.67	3000	2076.8
2	7	35	577.78	57.778	2022.23	3000	2078.1
2	7	36	577.91	57.791	2080.476	3000	2078.8
2	7	37	578.12	57.812	2139.044	2953.1	2180.5
2	7	38	578.31	57.831	2197.578	2953.1	2181.6
2	7	39	578.48	57.848	2256.072	2906.2	2289.9
2	7	40	578.77	57.877	2315.08	2859.4	2406.2
2	7	41	578.99	57.899	2373.859	2812.5	2529.9
2	7	42	579.21	57.921	2432.682	2812.5	2531.4
2	7	43	579.48	57.948	2491.764	2765.6	2664.2
2	7	44	579.69	57.969	2550.636	2765.6	2665.6
2	7	45	580.09	58.009	2610.405	2765.6	2668.4
2	7	46	580.23	58.023	2669.058	2765.6	2669.3
2	7	47	580.44	58.044	2728.068	2718.7	2811.3
2	7	48	580.69	58.069	2787.312	2718.7	2813.1
2	7	49	580.83	58.083	2846.067	2718.7	2814.2
2	8	14	583.77	58.377	817.278	4125	811.85
2	8	15	584.11	58.411	876.165	4031.2	870.57
2	8	16	584.37	58.437	934.992	3890.6	969.07
2	8	17	584.69	58.469	993.973	3750	1083.1
2	8	18	584.9	58.49	1052.82	3562.5	1264
2	8	19	585.2	58.52	1111.88	3468.7	1370.3
2	8	20	585.51	58.551	1171.02	3421.9	1428.6
2	8	21	585.8	58.58	1230.18	3375	1490
2	8	22	586.1	58.61	1289.42	3281.2	1622.6
2	8	23	586.33	58.633	1348.559	3281.2	1623.6
2	8	24	586.62	58.662	1407.888	3234.4	1696.5
2	8	25	586.95	58.695	1467.375	3187.5	1773.9
2	8	26	587.19	58.719	1526.694	3187.5	1775
2	8	27	587.44	58.744	1586.088	3140.6	1856.8
2	8	28	587.7	58.77	1645.56	3140.6	1858.1
2	8	29	587.97	58.797	1705.113	3093.7	1945.2
2	8	30	588.18	58.818	1764.54	3046.9	2037.4
2	8	31	588.5	58.85	1824.35	3000	2136.2
2	8	32	588.75	58.875	1884	2906.2	2351.2
2	8	33	588.99	58.899	1943.667	2859.4	2470.2
2	8	34	589.21	58.921	2003.314	2812.5	2597.2
2	8	35	589.39	58.939	2062.865	2765.6	2732.8
2	8	36	589.64	58.964	2122.704	2765.6	2734.5
2	8	37	589.83	58.983	2182.371	2765.6	2735.8
2	8	38	590.06	59.006	2242.228	2718.7	2881.5
2	8	39	590.21	59.021	2301.819	2718.7	2882.6
2	8	40	590.46	59.046	2361.84	2718.7	2884.4
2	8	41	590.64	59.064	2421.624	2718.7	2885.8
2	8	42	590.88	59.088	2481.696	2718.7	2887.5
2	8	43	591.05	59.105	2541.515	2718.7	2888.7
2	8	44	591.21	59.121	2601.324	2671.9	3044.7
2	8	45	591.37	59.137	2661.165	2671.9	3045.9
2	8	46	591.54	59.154	2721.084	2671.9	3047.3
2	9	14	594.03	59.403	831.642	4125	833.33
2	9	15	594.2	59.42	891.3	4031.2	893.21
2	9	16	594.54	59.454	951.264	3890.6	994.48
2	9	17	594.78	59.478	1011.126	3703.1	1154
2	9	18	595.02	59.502	1071.036	3609.4	1247
2	9	19	595.35	59.535	1131.165	3515.6	1350.6
2	9	20	595.61	59.561	1191.22	3468.7	1407
2	9	21	595.9	59.59	1251.39	3375	1528.7
2	9	22	596.07	59.607	1311.354	3328.1	1594.9
2	9	23	596.37	59.637	1371.651	3234.4	1739
2	9	24	596.66	59.666	1431.984	3187.5	1818.1
2	9	25	596.96	59.696	1492.4	3140.6	1902.2
2	9	26	597.28	59.728	1552.928	3093.7	1991.5
2	9	27	597.58	59.758	1613.466	3093.7	1993.1
2	9	28	597.8	59.78	1673.84	3046.9	2087.6
2	9	29	598.01	59.801	1734.229	3046.9	2088.7
2	9	30	598.13	59.813	1794.39	3000	2188.8
2	9	31	598.39	59.839	1855.009	2953.1	2296.2
2	9	32	598.58	59.858	1915.456	2906.2	2410.3
2	9	33	598.76	59.876	1975.908	2906.2	2411.4
2	9	34	599	59.9	2036.6	2859.4	2533.4
2	9	35	599.29	59.929	2097.515	2812.5	2664.2
2	9	36	599.53	59.953	2158.308	2765.6	2803.6
2	9	37	599.75	59.975	2219.075	2765.6	2805.2
2	9	38	600.1	60.01	2280.38	2718.7	2955.3
2	9	39	600.28	60.028	2341.092	2671.9	3115.1
2	10	17	604.4	60.44	1027.48	3796.9	1096.7
2	10	18	604.62	60.462	1088.316	3796.9	1097.3
2	10	19	604.88	60.488	1149.272	3703.1	1183.5
2	10	20	605.16	60.516	1210.32	3562.5	1330.2
2	10	21	605.64	60.564	1271.844	3468.7	1442.7
2	10	22	606.02	60.602	1333.244	3421.9	1504.2
2	10	23	606.37	60.637	1394.651	3328.1	1636.4
2	10	24	606.74	60.674	1456.176	3234.4	1784.5
2	10	25	607.13	60.713	1517.825	3187.5	1866.2
2	10	26	607.49	60.749	1579.474	3187.5	1867.9
2	10	27	607.89	60.789	1641.303	3093.7	2044.8
2	11	13	614.64	61.464	799.032	3843.7	1084
2	11	14	615.02	61.502	861.028	3796.9	1125.7
2	11	15	615.34	61.534	923.01	3703.1	1214.4
2	11	16	615.6	61.56	984.96	3703.1	1215.1
2	11	17	615.92	61.592	1047.064	3656.2	1263.5
2	11	18	616.3	61.63	1109.34	3562.5	1367.1
2	11	19	616.57	61.657	1171.483	3515.6	1423.5
2	11	20	616.99	61.699	1233.98	3421.9	1545.3
2	11	21	617.44	61.744	1296.624	3375	1612.3
2	11	22	617.75	61.775	1359.05	3234.4	1833.3
2	11	23	618.02	61.802	1421.446	3234.4	1834.5
2	11	24	618.49	61.849	1484.376	3234.4	1836.6
2	11	25	618.81	61.881	1547.025	3187.5	1920.3
2	11	26	619.1	61.91	1609.66	3187.5	1921.7
2	11	27	619.37	61.937	1672.299	3140.6	2010.3
2	11	28	619.72	61.972	1735.216	3093.7	2104.8
2	11	29	620.09	62.009	1798.261	3093.7	2106.7
2	11	30	620.29	62.029	1860.87	3046.9	2206.6
2	11	31	620.49	62.049	1923.519	3046.9	2207.6
2	11	32	620.73	62.073	1986.336	3046.9	2208.9
2	12	15	630.63	63.063	945.945	4125	911.54
2	12	16	631.28	63.128	1010.048	4031.2	978.12
2	12	17	631.99	63.199	1074.383	3937.5	1051.4
2	12	18	632.61	63.261	1138.698	3843.7	1131.9
2	12	19	632.96	63.296	1202.624	3750	1220
2	12	20	633.31	63.331	1266.62	3656.2	1317.3
2	12	21	633.66	63.366	1330.686	3562.5	1425.3
2	12	22	634.33	63.433	1395.526	3515.6	1485.4
2	12	23	634.64	63.464	1459.672	3468.7	1547.6
2	12	24	635	63.5	1524	3375	1681.6
2	12	25	635.35	63.535	1588.375	3328.1	1755.1
2	12	26	636.39	63.639	1654.614	3281.2	1835.9
2	12	27	636.79	63.679	1719.333	3187.5	2004.6
2	12	28	637.41	63.741	1784.748	3140.6	2098.7
2	12	29	638.13	63.813	1850.577	3046.9	2302.4
2	12	30	638.76	63.876	1916.28	3000	2415.6
2	12	31	639.09	63.909	1981.179	2953.1	2534.4
2	12	32	639.45	63.945	2046.24	2953.1	2536.6
2	12	33	640.08	64.008	2112.264	2953.1	2540.3
2	12	34	640.38	64.038	2177.292	2906.2	2667.1
2	12	35	640.74	64.074	2242.59	2906.2	2669.4
2	12	36	641.1	64.11	2307.96	2859.4	2805.2
2	12	37	641.72	64.172	2374.364	2859.4	2809.2
2	12	38	642.05	64.205	2439.79	2812.5	2954.3
2	12	39	642.38	64.238	2505.282	2812.5	2956.6
2	13	15	651.75	65.175	977.625	4078.1	991.12
2	13	16	652.39	65.239	1043.824	3890.6	1143.1
2	13	17	653.05	65.305	1110.185	3796.9	1231.7
2	13	18	653.74	65.374	1176.732	3703.1	1329.8
2	13	19	654.08	65.408	1242.752	3609.4	1437.2
2	13	20	654.7	65.47	1309.4	3562.5	1496.9
2	13	21	655.38	65.538	1376.298	3515.6	1560
2	13	22	655.95	65.595	1443.09	3468.7	1626.2
2	13	23	656.57	65.657	1510.111	3468.7	1628.5
2	13	24	657.24	65.724	1577.376	3468.7	1631
2	13	25	657.81	65.781	1644.525	3375	1773
2	13	26	658.23	65.823	1711.398	3328.1	1850.8
2	13	27	658.77	65.877	1778.679	3234.4	2018.9
2	14	19	695.62	69.562	1321.678	3515.6	1705.8
2	14	20	696.19	69.619	1392.38	3421.9	1852.2
2	14	21	696.72	69.672	1463.112	3375	1932.6
2	14	22	697.64	69.764	1534.808	3375	1936.5
2	14	23	698.18	69.818	1605.814	3375	1938.7
2	14	24	698.71	69.871	1676.904	3234.4	2205.3
2	14	25	699.24	69.924	1748.1	3187.5	2306.6
2	14	26	700.32	70.032	1820.832	3093.7	2528.5
2	14	27	701.34	70.134	1893.618	3046.9	2652.9
2	14	28	701.86	70.186	1965.208	3093.7	2536.9
2	14	29	703.02	70.302	2038.758	3046.9	2662.4
2	14	30	703.02	70.302	2109.06	3000	2789.1
2	14	31	703.98	70.398	2182.338	3000	2794.8
2	14	32	703.98	70.398	2252.736	3000	2794.8
2	16	4	320.44	32.044	128.176	2343.7	1800
2	16	5	322.36	32.236	161.18	2296.9	1929.6
2	16	6	324.3	32.43	194.58	2296.9	1947.1
2	16	7	325.93	32.593	228.151	2296.9	1961.8
2	16	8	327.48	32.748	261.984	2296.9	1975.8
2	16	9	328.69	32.869	295.821	2250	2113.6
2	16	10	329.95	32.995	329.95	2250	2125.8
2	16	11	331.14	33.114	364.254	2250	2137.2
2	16	12	332.36	33.236	398.832	2203.1	2289.1
2	16	13	333.67	33.367	433.771	2203.1	2302.7
2	16	14	334.91	33.491	468.874	2203.1	2315.6
2	16	15	336.04	33.604	504.06	2156.2	2482.4
2	16	16	337.31	33.731	539.696	2203.1	2340.5
2	16	17	338.97	33.897	576.249	2156.2	2514.9
2	16	18	340.28	34.028	612.504	2156.2	2529.5
2	16	19	341.52	34.152	648.888	2156.2	2543.4
2	16	20	342.77	34.277	685.54	2156.2	2557.4
2	16	21	344.02	34.402	722.442	2109.4	2746.6
2	17	23	382.29	38.229	879.267	2390.6	2210.3
2	17	24	383.5	38.35	920.4	2390.6	2220.7
2	17	25	384.81	38.481	962.025	2437.5	2105.8
2	17	26	386.03	38.603	1003.678	2343.7	2380
2	17	27	387.31	38.731	1045.737	2343.7	2391.8
2	17	28	388.51	38.851	1087.828	2296.9	2553.1
2	17	29	389.72	38.972	1130.188	2296.9	2565.1
2	17	30	390.99	39.099	1172.97	2296.9	2577.6
2	17	31	392.26	39.226	1216.006	2250	2755.5
2	17	32	393.51	39.351	1259.232	2250	2768.6
2	17	33	394.33	39.433	1301.289	2250	2777.3
2	17	34	395.6	39.56	1345.04	2250	2790.8
2	18	13	413.55	41.355	537.615	3046.9	1201.2
2	18	14	414.41	41.441	580.174	3000	1262.3
2	18	15	415.66	41.566	623.49	2953.1	1329.4
2	18	16	416.8	41.68	666.88	2953.1	1334.9
2	18	17	417.99	41.799	710.583	2906.2	1406.5
2	18	18	418.97	41.897	754.146	2859.4	1482
2	18	19	420.16	42.016	798.304	2812.5	1564
2	18	20	420.84	42.084	841.68	2765.6	1648.8
2	18	21	421.94	42.194	886.074	2718.7	1742.4
2	18	22	423.11	42.311	930.842	2718.7	1749.7
2	18	23	423.86	42.386	974.878	2671.9	1848.3
2	18	28	429.43	42.943	1202.404	2484.4	2344.6
2	18	29	430.13	43.013	1247.377	2484.4	2350.3
2	18	30	431.36	43.136	1294.08	2437.5	2499.2
2	18	31	432.47	43.247	1340.657	2484.4	2369.5
2	18	32	433.67	43.367	1387.744	2437.5	2519.4
2	18	33	434.85	43.485	1435.005	2390.6	2681.4
2	18	34	435.67	43.567	1481.278	2390.6	2688.9
2	18	35	436.88	43.688	1529.08	2390.6	2700.2
2	18	36	438	43.8	1576.8	2343.7	2876.5
2	18	37	438.82	43.882	1623.634	2343.7	2884.6
2	18	38	439.6	43.96	1670.48	2343.7	2892.2
2	18	39	440.76	44.076	1718.964	2343.7	2903.7
2	18	40	441.51	44.151	1766.04	2296.9	3093
2	18	41	442.74	44.274	1815.234	2296.9	3105.9
2	18	42	443.39	44.339	1862.238	2296.9	3112.8
2	18	43	444.62	44.462	1911.866	2296.9	3125.7
2	18	44	445.43	44.543	1959.892	2296.9	3134.2
2	18	45	446.54	44.654	2009.43	2296.9	3146
2	18	46	447.64	44.764	2059.144	2296.9	3157.6
2	19	17	472.26	47.226	802.842	3187.5	1280.3
2	19	18	473.18	47.318	851.724	3187.5	1284
2	19	19	473.78	47.378	900.182	3140.6	1344.9
2	19	20	474.67	47.467	949.34	3093.7	1411
2	19	21	475.34	47.534	998.214	3046.9	1480.2
2	19	22	476.31	47.631	1047.882	2953.1	1630.7
2	19	23	477.34	47.734	1097.882	2953.1	1636
2	19	24	478.02	47.802	1147.248	2953.1	1639.5
2	19	25	479.01	47.901	1197.525	2906.2	1725.4
2	19	26	479.71	47.971	1247.246	2859.4	1815.7
2	19	27	480.72	48.072	1297.944	2953.1	1653.4
2	19	30	483.11	48.311	1449.33	2625	2371.7
2	19	31	484.09	48.409	1500.679	2625	2378.9
2	19	32	484.76	48.476	1551.232	2578.1	2516.3
2	19	33	485.67	48.567	1602.711	2578.1	2523.4
2	19	34	486.43	48.643	1653.862	2578.1	2529.3
2	19	35	487.35	48.735	1705.725	2531.2	2680
2	19	36	487.98	48.798	1756.728	2531.2	2685.2
2	19	37	488.98	48.898	1809.226	2531.2	2693.5
2	19	38	490.06	49.006	1862.228	2531.2	2702.4
2	19	39	490.7	49.07	1913.73	2531.2	2707.7
2	19	40	491.66	49.166	1966.64	2484.4	2872.3
2	19	41	492.45	49.245	2019.045	2437.5	3048.5
2	19	42	493.43	49.343	2072.406	2437.5	3057.7
2	19	43	494.23	49.423	2125.189	2437.5	3065
2	19	44	495.09	49.509	2178.396	2437.5	3073.1
2	19	45	495.74	49.574	2230.83	2437.5	3079.1
2	19	46	496.71	49.671	2284.866	2437.5	3088.1
2	19	47	497.34	49.734	2337.498	2343.7	3480.3
2	19	48	498.26	49.826	2391.648	2390.6	3288.7
2	19	49	499.19	49.919	2446.031	2390.6	3298
2	19	50	499.81	49.981	2499.05	2343.7	3506.3
2	19	51	500.75	50.075	2553.825	2343.7	3516.3
2	20	16	514.52	51.452	823.232	3421.9	1176.8
2	20	17	515.04	51.504	875.568	3375	1228.3
2	20	18	515.84	51.584	928.512	3328.1	1284
2	20	19	516.44	51.644	981.236	3281.2	1342.1
2	20	20	516.89	51.689	1033.78	3187.5	1466
2	20	21	517.68	51.768	1087.128	3093.7	1607
2	20	22	518.17	51.817	1139.974	3046.9	1684.7
2	20	23	518.95	51.895	1193.585	3000	1768.9
2	20	24	519.33	51.933	1246.392	2953.1	1856.5
2	20	25	520.13	52.013	1300.325	2906.2	1952.3
2	20	30	523.49	52.349	1570.47	2765.6	2287.5
2	20	31	523.95	52.395	1624.245	2765.6	2290.5
2	20	32	524.72	52.472	1679.104	2718.7	2416.4
2	20	33	525.22	52.522	1733.226	2671.9	2549.5
2	20	34	525.8	52.58	1787.72	2671.9	2553.6
2	20	35	526.46	52.646	1842.61	2625	2698
2	20	36	527.02	52.702	1897.272	2578.1	2852.4
2	20	37	527.65	52.765	1952.305	2578.1	2857.5
2	20	38	528.42	52.842	2007.996	2578.1	2863.8
2	20	39	528.99	52.899	2063.061	2531.2	3030.7
2	20	40	529.5	52.95	2118	2531.2	3035.1
2	20	41	530.25	53.025	2174.025	2531.2	3041.6
2	20	42	530.69	53.069	2228.898	2484.4	3221
2	20	43	531.4	53.14	2285.02	2484.4	3227.5
2	20	44	531.91	53.191	2340.404	2437.5	3422.2
2	20	45	532.39	53.239	2395.755	2437.5	3426.8
2	20	46	533.18	53.318	2452.628	2437.5	3434.5
2	20	47	533.64	53.364	2508.108	2390.6	3645.1
2	20	48	534.11	53.411	2563.728	2390.6	3650
2	20	49	534.85	53.485	2620.765	2343.7	3881.5
2	20	50	535.35	53.535	2676.75	2343.7	3886.9
2	20	51	535.81	53.581	2732.631	2390.6	3667.5
2	20	52	536.42	53.642	2789.384	2390.6	3673.7
2	21	12	541.89	54.189	650.268	3609.4	1083.8
2	21	13	542.33	54.233	705.029	3562.5	1128.5
2	21	14	542.88	54.288	760.032	3562.5	1130.2
2	21	15	543.17	54.317	814.755	3468.7	1225.4
2	21	16	543.7	54.37	869.92	3375	1332.3
2	21	17	544.2	54.42	925.14	3375	1334.1
2	21	18	544.51	54.451	980.118	3234.4	1517.1
2	21	19	544.86	54.486	1035.234	3187.5	1586.5
2	21	20	545.29	54.529	1090.58	3140.6	1660.6
2	21	21	545.72	54.572	1146.012	3093.7	1739.3
2	21	22	546.3	54.63	1201.86	3093.7	1742.1
2	21	23	546.69	54.669	1257.387	3046.9	1825.7
2	21	24	547.33	54.733	1313.592	3046.9	1828.9
2	21	25	547.72	54.772	1369.3	3000	1918
2	21	26	548.22	54.822	1425.372	2906.2	2112.6
2	21	27	548.6	54.86	1481.22	2859.4	2220.5
2	21	28	549.17	54.917	1537.676	2812.5	2337
2	21	29	549.66	54.966	1594.014	2765.6	2461.2
2	21	30	549.96	54.996	1649.88	2718.7	2592.8
2	21	31	550.36	55.036	1706.116	2765.6	2465.9
2	21	32	550.74	55.074	1762.368	2765.6	2468.4
2	21	33	551.27	55.127	1819.191	2765.6	2472
2	21	34	551.56	55.156	1875.304	2671.9	2743.6
2	21	35	551.98	55.198	1931.93	2671.9	2746.8
2	21	36	552.32	55.232	1988.352	2671.9	2749.3
2	21	37	552.46	55.246	2044.102	2625	2900.3
2	21	38	552.96	55.296	2101.248	2625	2904.3
2	21	39	553.1	55.31	2157.09	2578.1	3066.7
2	21	40	553.44	55.344	2213.76	2578.1	3069.6
2	21	41	553.56	55.356	2269.596	2578.1	3070.6
2	21	42	553.85	55.385	2326.17	2531.2	3246.8
2	21	43	554.08	55.408	2382.544	2578.1	3074.9
2	22	15	560.24	56.024	840.36	3750	1015.9
2	22	16	560.74	56.074	897.184	3703.1	1056.4
2	22	17	561.05	56.105	953.785	3656.2	1098.4
2	22	18	561.46	56.146	1010.628	3609.4	1143
2	22	19	561.87	56.187	1067.553	3562.5	1190.1
2	22	20	562.16	56.216	1124.32	3515.6	1239.3
2	22	21	562.51	56.251	1181.271	3421.9	1345.2
2	22	22	562.82	56.282	1238.204	3328.1	1463.3
2	22	23	563.28	56.328	1295.544	3281.2	1528.8
2	22	24	563.6	56.36	1352.64	3187.5	1669.1
2	22	25	563.98	56.398	1409.95	3140.6	1746.7
2	22	26	564.14	56.414	1466.764	3093.7	1828.1
2	22	27	564.48	56.448	1524.096	3046.9	1915.5
2	22	28	564.79	56.479	1581.412	3000	2008.4
2	22	29	565.09	56.509	1638.761	3000	2010
2	22	30	565.49	56.549	1696.47	2953.1	2109.5
2	22	31	565.75	56.575	1753.825	3000	2013.5
2	22	32	566.09	56.609	1811.488	2953.1	2112.8
2	22	33	566.35	56.635	1868.955	2906.2	2218.3
2	22	34	566.71	56.671	1926.814	2906.2	2220.4
2	22	35	567.07	56.707	1984.745	2906.2	2222.5
2	22	36	567.24	56.724	2042.064	2859.4	2334.6
2	22	37	567.55	56.755	2099.935	2812.5	2455.3
2	22	38	567.9	56.79	2158.02	2812.5	2457.6
2	22	39	568.1	56.81	2215.59	2765.6	2586
2	22	40	568.45	56.845	2273.8	2765.6	2588.4
2	22	41	568.61	56.861	2331.301	2718.7	2725.8
2	22	42	568.93	56.893	2389.506	2671.9	2874.2
2	22	43	569.07	56.907	2447.001	2671.9	2875.3
2	22	44	569.38	56.938	2505.272	2625	3034.6
2	22	45	569.73	56.973	2563.785	2625	3037.4
2	22	46	569.94	56.994	2621.724	2578.1	3207.9
2	22	47	570.16	57.016	2679.752	2531.2	3391.4
2	22	48	570.33	57.033	2737.584	2531.2	3392.9
2	22	49	570.48	57.048	2795.352	2531.2	3394.2
2	22	50	570.6	57.06	2853	2484.4	3591.1
2	22	51	570.9	57.09	2911.59	2484.4	3594
2	22	52	570.97	57.097	2969.044	2437.5	3806
2	22	53	571.07	57.107	3026.671	2437.5	3807
2	22	54	571.28	57.128	3084.912	2437.5	3809.1
2	22	55	571.44	57.144	3142.92	2390.6	4039.3
2	22	56	571.68	57.168	3201.408	2390.6	4041.8
2	22	57	571.78	57.178	3259.146	2390.6	4042.9
2	22	58	571.97	57.197	3317.426	2390.6	4044.9
2	22	59	572.07	57.207	3375.213	2390.6	4046
2	22	60	572.32	57.232	3433.92	2390.6	4048.6
2	22	61	572.55	57.255	3492.555	2343.7	4299.1
2	22	62	572.68	57.268	3550.616	2343.7	4300.4
2	22	63	573.04	57.304	3610.152	2343.7	4304.6
2	22	64	573.17	57.317	3668.288	2343.7	4306
2	22	65	573.42	57.342	3727.23	2343.7	4308.8
2	22	66	573.69	57.369	3786.354	2390.6	4063.1
2	22	67	573.77	57.377	3844.259	2390.6	4064
2	22	68	573.92	57.392	3902.656	2390.6	4065.6
2	22	69	574.09	57.409	3961.221	2390.6	4067.4
2	23	15	576.84	57.684	865.26	4031.2	854.37
2	23	16	577.29	57.729	923.664	3890.6	951.51
2	23	17	577.55	57.755	981.835	3750	1063.3
2	23	18	577.77	57.777	1039.986	3609.4	1193.2
2	23	19	578.21	57.821	1098.599	3515.6	1292.7
2	23	20	578.62	57.862	1157.24	3375	1462.7
2	23	21	578.91	57.891	1215.711	3281.2	1592.9
2	23	22	579.19	57.919	1274.218	3234.4	1664.3
2	23	23	579.66	57.966	1333.218	3234.4	1666.3
2	23	24	579.95	57.995	1391.88	3234.4	1667.6
2	23	25	580.23	58.023	1450.575	3140.6	1822.8
2	23	26	580.62	58.062	1509.612	3046.9	1998.3
2	23	27	580.94	58.094	1568.538	3046.9	1999.9
2	23	28	581.3	58.13	1627.64	3000	2097.1
2	23	29	581.64	58.164	1686.756	3046.9	2003.5
2	23	30	582.01	58.201	1746.03	3046.9	2005.4
2	23	31	582.29	58.229	1805.099	3000	2102.5
2	23	32	582.74	58.274	1864.768	2953.1	2206.7
2	23	33	582.97	58.297	1923.801	2906.2	2316.6
2	23	34	583.33	58.333	1983.322	2859.4	2434.7
2	23	35	583.61	58.361	2042.635	2812.5	2560.3
2	23	36	583.99	58.399	2102.364	2812.5	2562.8
2	23	37	584.36	58.436	2162.132	2718.7	2839.8
2	23	38	584.64	58.464	2221.632	2671.9	2994.1
2	23	39	584.97	58.497	2281.383	2625	3160
2	23	40	585.1	58.51	2340.4	2625	3161.1
2	23	41	585.45	58.545	2400.345	2578.1	3339.7
2	23	42	585.67	58.567	2459.814	2578.1	3341.5
2	23	43	585.91	58.591	2519.413	2578.1	3343.6
2	23	44	586.23	58.623	2579.412	2625	3170.2
2	23	45	586.47	58.647	2639.115	2625	3172.2
2	23	46	586.67	58.667	2698.682	2625	3173.8
2	23	47	586.91	58.691	2758.477	2578.1	3352.2
2	23	48	587.15	58.715	2818.32	2578.1	3354.3
2	23	49	587.38	58.738	2878.162	2531.2	3546.2
2	23	50	587.56	58.756	2937.8	2531.2	3547.7
2	23	51	587.7	58.77	2997.27	2531.2	3549
2	23	52	587.9	58.79	3057.08	2531.2	3550.8
2	23	53	588.05	58.805	3116.665	2484.4	3757.1
2	23	54	588.21	58.821	3176.334	2484.4	3758.6
2	23	55	588.3	58.83	3235.65	2437.5	3980.6
2	23	56	588.41	58.841	3295.096	2437.5	3981.6
2	23	57	588.51	58.851	3354.507	2437.5	3982.7
2	23	58	588.68	58.868	3414.344	2390.6	4223.4
2	23	59	588.81	58.881	3473.979	2390.6	4224.8
2	23	60	588.9	58.89	3533.4	2390.6	4225.8
2	23	61	588.99	58.899	3592.839	2343.7	4485.5
2	23	62	589.14	58.914	3652.668	2343.7	4487.2
2	24	19	608.28	60.828	1155.732	3890.6	1029.1
2	24	20	609.32	60.932	1218.64	3843.7	1070
2	24	21	609.9	60.99	1280.79	3796.9	1111.7
2	24	22	610.6	61.06	1343.32	3421.9	1521.3
2	24	23	611.56	61.156	1406.588	3421.9	1524.9
2	24	24	612.16	61.216	1469.184	3328.1	1659.9
2	24	25	612.92	61.292	1532.3	3328.1	1663
2	24	26	613.86	61.386	1596.036	3281.2	1739.3
2	24	27	614.44	61.444	1658.988	3187.5	1900
2	24	28	615.39	61.539	1723.092	3187.5	1904.4
2	24	29	616.18	61.618	1786.922	3093.7	2086.9
2	24	30	616.69	61.669	1850.07	3000	2291.5
2	24	33	618.91	61.891	2042.403	2953.1	2415.3
2	24	34	619.56	61.956	2106.504	2906.2	2538.1
2	24	35	620.1	62.01	2170.35	2906.2	2541.4
2	25	16	632.04	63.204	1011.264	4265.6	827.09
2	25	17	632.23	63.223	1074.791	4171.9	884.5
2	25	18	632.55	63.255	1138.59	3984.4	1016.1
2	25	19	632.7	63.27	1202.13	3890.6	1091.7
2	25	20	632.89	63.289	1265.78	3890.6	1092.2
2	25	21	633.14	63.314	1329.594	3796.9	1175.9
2	25	22	633.33	63.333	1393.326	3796.9	1176.4
2	25	23	633.5	63.35	1457.05	3703.1	1268.5
2	25	24	633.84	63.384	1521.216	3656.2	1319
2	25	25	633.99	63.399	1584.975	3515.6	1484.2
2	25	26	634.36	63.436	1649.336	3421.9	1611
2	25	27	634.49	63.449	1713.123	3328.1	1751.5
2	25	28	634.6	63.46	1776.88	3281.2	1828.2
2	25	29	634.95	63.495	1841.355	3234.4	1910.4
2	25	30	635.12	63.512	1905.36	3187.5	1996.7
2	25	31	635.48	63.548	1969.988	3140.6	2089.2
2	25	32	635.63	63.563	2034.016	3046.9	2288.9
2	25	33	635.95	63.595	2098.635	3000	2399.7
2	25	34	636.23	63.623	2163.182	3046.9	2292.1
2	25	35	636.41	63.641	2227.435	3000	2402.3
2	25	36	636.7	63.67	2292.12	2906.2	2644.1
2	25	37	636.99	63.699	2356.863	2859.4	2778.2
2	25	38	637.23	63.723	2421.474	2812.5	2921.1
2	25	39	637.36	63.736	2485.704	2765.6	3073.1
2	25	40	637.68	63.768	2550.72	2765.6	3075.4
2	25	41	637.88	63.788	2615.308	2718.7	3238.8
2	25	42	638.23	63.823	2680.566	2718.7	3241.4
2	25	43	638.65	63.865	2746.195	2718.7	3244.7
2	25	44	638.83	63.883	2810.852	2671.9	3419.9
2	25	45	639.25	63.925	2876.625	2671.9	3423.3
2	25	46	639.5	63.95	2941.7	2671.9	3425.2
2	25	47	639.75	63.975	3006.825	2671.9	3427.3
2	26	11	645.62	64.562	710.182	4171.9	912.74
2	26	12	646.06	64.606	775.272	4125	945.18
2	26	13	646.3	64.63	840.19	4078.1	978.71
2	26	14	646.79	64.679	905.506	4031.2	1014.4
2	26	15	647.03	64.703	970.545	3984.4	1051.2
2	26	16	647.44	64.744	1035.904	3890.6	1130.1
2	26	17	647.69	64.769	1101.073	3843.7	1172.6
2	26	18	648.23	64.823	1166.814	3796.9	1218.1
2	26	19	648.47	64.847	1232.093	3656.2	1364.9
2	26	20	648.68	64.868	1297.36	3609.4	1419.5
2	26	21	649.22	64.922	1363.362	3562.5	1478.1
2	26	22	649.48	64.948	1428.856	3421.9	1668.9
2	26	23	649.98	64.998	1494.954	3328.1	1816.1
2	26	24	650.25	65.025	1560.6	3281.2	1896.2
2	26	25	650.79	65.079	1626.975	3187.5	2071.1
2	26	26	651.11	65.111	1692.886	3187.5	2072.6
2	26	52	660.53	66.053	3434.756	3093.7	2316.1
2	26	53	660.53	66.053	3500.809	3046.9	2424.7
2	26	54	660.86	66.086	3568.644	3000	2542.1
2	26	55	661.15	66.115	3636.325	3000	2543.7
2	26	56	661.44	66.144	3704.064	2953.1	2668.5
2	26	57	661.74	66.174	3771.918	2906.2	2801.7
2	26	58	662.06	66.206	3839.948	2812.5	3093.5
2	26	59	662.32	66.232	3907.688	2812.5	3095.3
2	26	60	662.52	66.252	3975.12	2859.4	2946.9
2	26	61	662.52	66.252	4041.372	2859.4	2946.9
2	26	62	662.76	66.276	4109.112	2859.4	2948.5
2	26	63	663.04	66.304	4177.152	2859.4	2950.3
2	26	64	663.27	66.327	4244.928	2812.5	3102
2	26	65	663.48	66.348	4312.62	2812.5	3103.4
2	26	66	663.68	66.368	4380.288	2812.5	3104.9
2	26	67	663.83	66.383	4447.661	2812.5	3105.9
2	26	68	664.14	66.414	4516.152	2765.6	3268.8
2	26	69	664.3	66.43	4583.67	2718.7	3442.1
2	26	70	664.46	66.446	4651.22	2718.7	3443.3
2	27	33	312.76	31.276	1032.108	2343.7	1735.6
2	27	34	314.48	31.448	1069.232	2296.9	1859.3
2	27	35	316.07	31.607	1106.245	2296.9	1873.5
2	27	36	317.69	31.769	1143.684	2296.9	1887.9
2	27	37	318.94	31.894	1180.078	2250	2020.2
2	27	38	320.6	32.06	1218.28	2250	2036
2	27	39	322.28	32.228	1256.892	2250	2052
2	27	40	323.54	32.354	1294.16	2250	2064.1
2	27	41	325.27	32.527	1333.607	2250	2080.6
2	27	42	326.44	32.644	1371.048	2203.1	2228.2
2	28	7	351.68	35.168	246.176	2906.2	1085.4
2	28	8	352.96	35.296	282.368	2906.2	1091.4
2	28	9	354.56	35.456	319.104	2765.6	1275.1
2	28	10	355.75	35.575	355.75	2718.7	1348.9
2	28	11	357.32	35.732	393.052	2718.7	1357.9
2	28	12	358.55	35.855	430.26	2671.9	1438
2	28	13	359.71	35.971	467.623	2625	1523.8
2	28	22	371.81	37.181	817.982	2296.9	2390.3
2	28	23	373.01	37.301	857.923	2343.7	2260.6
2	28	24	374.23	37.423	898.152	2390.6	2140.7
2	28	25	375.8	37.58	939.5	2343.7	2286
2	28	26	376.97	37.697	980.122	2343.7	2296.8
2	28	27	378.55	37.855	1022.085	2343.7	2311.2
2	28	28	379.79	37.979	1063.412	2296.9	2467.6
2	28	29	381.04	38.104	1105.016	2296.9	2479.9
2	28	30	382.24	38.224	1146.72	2250	2650.6
2	28	31	383.86	38.386	1189.966	2296.9	2507.4
2	28	32	385.03	38.503	1232.096	2250	2679.6
2	28	33	386.29	38.629	1274.757	2250	2692.8
2	28	34	387.97	38.797	1319.098	2250	2710.4
2	29	29	471.93	47.193	1368.597	2578.1	2417
2	29	30	472.64	47.264	1417.92	2578.1	2422.5
2	29	31	472.98	47.298	1466.238	2578.1	2425.1
2	29	32	473.58	47.358	1515.456	2578.1	2429.8
2	29	33	474.57	47.457	1566.081	2531.2	2575.3
2	29	34	475.44	47.544	1616.496	2484.4	2731.3
2	29	35	476.44	47.644	1667.54	2484.4	2739.9
2	29	36	477.38	47.738	1718.568	2484.4	2748.1
2	29	37	478.29	47.829	1769.673	2437.5	2918
2	29	38	479.25	47.925	1821.15	2437.5	2926.8
2	29	39	480.17	48.017	1872.663	2437.5	2935.2
2	29	40	481.01	48.101	1924.04	2437.5	2942.9
2	29	41	481.89	48.189	1975.749	2437.5	2951
2	29	42	482.73	48.273	2027.466	2437.5	2958.7
2	29	43	483.55	48.355	2079.265	2390.6	3144.2
2	29	44	484.41	48.441	2131.404	2390.6	3152.6
2	29	45	485.34	48.534	2184.03	2390.6	3161.6
2	29	46	486.11	48.611	2236.106	2390.6	3169.2
2	29	47	486.87	48.687	2288.289	2390.6	3176.7
2	29	48	487.77	48.777	2341.296	2390.6	3185.4
2	29	49	488.59	48.859	2394.091	2390.6	3193.4
2	29	50	489.45	48.945	2447.25	2390.6	3201.9
2	29	51	490.36	49.036	2500.836	2390.6	3210.8
2	29	52	491	49.1	2553.2	2390.6	3217.1
2	29	53	491.85	49.185	2606.805	2343.7	3422.9
2	29	54	492.86	49.286	2661.444	2343.7	3433.5
2	29	55	493.74	49.374	2715.57	2343.7	3442.7
2	29	56	494.75	49.475	2770.6	2343.7	3453.2
2	29	57	495.37	49.537	2823.609	2296.9	3676
2	29	58	496.33	49.633	2878.714	2296.9	3686.6
2	29	59	497.25	49.725	2933.775	2343.7	3479.4
2	29	60	498.11	49.811	2988.66	2343.7	3488.5
2	29	61	499.02	49.902	3044.022	2296.9	3716.6
2	29	62	499.91	49.991	3099.442	2296.9	3726.6
2	29	63	500.76	50.076	3154.788	2296.9	3736
2	29	64	501.04	50.104	3206.656	2296.9	3739.2
2	29	65	501.68	50.168	3260.92	2296.9	3746.4
2	29	66	502.25	50.225	3314.85	2296.9	3752.8
2	29	67	502.75	50.275	3368.425	2250	3998.2
2	29	68	503.38	50.338	3422.984	2250	4005.7
2	29	69	503.94	50.394	3477.186	2250	4012.4
2	29	70	504.58	50.458	3532.06	2296.9	3778.9
2	29	71	505.07	50.507	3585.997	2296.9	3784.4
2	30	20	521.8	52.18	1043.6	3609.4	1024.1
2	30	21	522.33	52.233	1096.893	3328.1	1308.3
2	30	22	522.89	52.289	1150.358	3328.1	1310.4
2	30	23	523.53	52.353	1204.119	3234.4	1430.3
2	30	24	524.1	52.41	1257.84	3140.6	1564.8
2	30	25	524.61	52.461	1311.525	3093.7	1639.4
2	30	26	525.2	52.52	1365.52	3046.9	1719.1
2	30	31	528.5	52.85	1638.35	2765.6	2320.4
2	30	32	528.82	52.882	1692.224	2718.7	2444.8
2	30	33	529.44	52.944	1747.152	2671.9	2580.2
2	30	34	530.41	53.041	1803.394	2718.7	2455.8
2	30	35	530.99	53.099	1858.465	2671.9	2591.6
2	30	36	531.6	53.16	1913.76	2671.9	2596
2	30	37	532.2	53.22	1969.14	2625	2742.3
2	31	16	551.67	55.167	882.672	3656.2	1071
2	31	17	552.19	55.219	938.723	3562.5	1159.5
2	31	18	552.79	55.279	995.022	3515.6	1208.4
2	31	19	553.32	55.332	1051.308	3421.9	1312.4
2	31	20	553.92	55.392	1107.84	3421.9	1314.5
2	31	21	554.47	55.447	1164.387	3375	1372.1
2	31	22	554.77	55.477	1220.494	3281.2	1494.3
2	31	31	559.52	55.952	1734.512	2812.5	2403.4
2	31	32	559.97	55.997	1791.904	2765.6	2530.8
2	31	33	560.28	56.028	1848.924	2765.6	2532.9
2	31	34	560.76	56.076	1906.584	2718.7	2669.5
2	31	35	561.28	56.128	1964.48	2718.7	2673.3
2	31	36	561.91	56.191	2022.876	2718.7	2677.8
2	31	37	562.4	56.24	2080.88	2671.9	2824.9
2	31	38	562.87	56.287	2138.906	2625	2982.6
2	31	39	563.5	56.35	2197.65	2625	2987.7
2	31	40	564.02	56.402	2256.08	2625	2991.8
2	31	41	564.32	56.432	2313.712	2625	2994.2
2	31	42	564.9	56.49	2372.58	2578.1	3165.4
2	31	43	565.48	56.548	2431.564	2531.2	3349.7
2	31	44	566.11	56.611	2490.884	2531.2	3355.3
2	31	45	566.4	56.64	2548.8	2531.2	3357.8
2	31	46	567.04	56.704	2608.384	2531.2	3363.5
2	31	47	567.6	56.76	2667.72	2531.2	3368.5
2	31	48	568.2	56.82	2727.36	2531.2	3373.9
2	31	49	568.81	56.881	2787.169	2484.4	3574.2
2	32	17	578.1	57.81	982.77	3890.6	953.5
2	32	18	578.46	57.846	1041.228	3750	1065.9
2	32	19	578.79	57.879	1099.701	3656.2	1150.9
2	32	20	578.97	57.897	1157.94	3609.4	1196.9
2	32	21	579.3	57.93	1216.53	3562.5	1245.9
2	32	22	579.6	57.96	1275.12	3468.7	1350.7
2	32	23	579.98	57.998	1333.954	3421.9	1408.4
2	32	24	580.23	58.023	1392.552	3328.1	1531.7
2	32	25	580.64	58.064	1451.6	3281.2	1600
2	32	26	580.87	58.087	1510.262	3234.4	1671.6
2	32	27	581.13	58.113	1569.051	3140.6	1827
2	32	28	581.34	58.134	1627.752	3046.9	2002
2	32	29	581.76	58.176	1687.104	3000	2099.6
2	32	30	581.87	58.187	1745.61	2859.4	2425.5
2	32	31	582.11	58.211	1804.541	3000	2101.5
2	32	32	582.47	58.247	1863.904	2859.4	2429.3
2	32	33	582.71	58.271	1922.943	2812.5	2554.3
2	32	34	582.85	58.285	1981.69	2812.5	2555.3
2	32	35	583.13	58.313	2040.955	2765.6	2689.4
2	32	36	583.42	58.342	2100.312	2765.6	2691.4
2	32	37	583.57	58.357	2159.209	2718.7	2834.1
2	32	38	583.83	58.383	2218.554	2718.7	2836
2	32	39	584.1	58.41	2277.99	2671.9	2989.9
2	32	40	584.33	58.433	2337.32	2671.9	2991.7
2	32	41	584.72	58.472	2397.352	2718.7	2842.4
2	32	42	584.94	58.494	2456.748	2718.7	2844.1
2	33	13	590.03	59.003	767.039	3984.4	915.41
2	33	14	590.25	59.025	826.35	3890.6	983.73
2	33	15	590.48	59.048	885.72	3843.7	1020.7
2	33	16	590.64	59.064	945.024	3703.1	1142
2	33	17	590.84	59.084	1004.428	3656.2	1187.1
2	33	18	590.93	59.093	1063.674	3562.5	1283.6
2	33	19	591.06	59.106	1123.014	3562.5	1284
2	33	20	591.27	59.127	1182.54	3515.6	1336.8
2	33	21	591.47	59.147	1242.087	3468.7	1392.4
2	33	22	591.58	59.158	1301.476	3375	1512.1
2	33	23	591.79	59.179	1361.117	3328.1	1577.7
2	33	24	591.95	59.195	1420.68	3281.2	1647
2	33	25	592.17	59.217	1480.425	3234.4	1720.6
2	33	26	592.34	59.234	1540.084	3140.6	1880.2
2	33	27	592.41	59.241	1599.507	3093.7	1967.2
2	33	28	592.61	59.261	1659.308	3046.9	2060.5
2	33	29	592.89	59.289	1719.381	3000	2160.1
2	33	30	593	59.3	1779	2953.1	2265.3
2	33	31	593.22	59.322	1838.982	2906.2	2378
2	33	32	593.34	59.334	1898.688	2906.2	2378.7
2	33	33	593.6	59.36	1958.88	2859.4	2499.2
2	33	34	593.98	59.398	2019.532	2812.5	2628.8
2	33	35	594.22	59.422	2079.77	2812.5	2630.4
2	33	36	594.34	59.434	2139.624	2765.6	2767.3
2	33	37	594.78	59.478	2200.686	2765.6	2770.4
2	33	38	595.05	59.505	2261.19	2718.7	2918.1
2	33	39	595.55	59.555	2322.645	2671.9	3078.3
2	33	40	595.75	59.575	2383	2625	3247.8
2	33	41	596.07	59.607	2443.887	2625	3250.4
2	33	42	596.43	59.643	2505.006	2625	3253.3
2	33	43	596.98	59.698	2567.014	2578.1	3438.8
2	33	44	597.11	59.711	2627.284	2578.1	3440
2	33	45	597.54	59.754	2688.93	2578.1	3443.7
2	33	46	597.88	59.788	2750.248	2578.1	3446.6
2	33	47	598.22	59.822	2811.634	2578.1	3449.5
2	33	48	598.62	59.862	2873.376	2531.2	3648.4
2	33	49	598.83	59.883	2934.267	2531.2	3650.3
2	33	50	599.25	59.925	2996.25	2484.4	3865
2	33	51	599.6	59.96	3057.96	2484.4	3868.3
2	33	52	599.89	59.989	3119.428	2531.2	3660
2	33	53	600.27	60.027	3181.431	2531.2	3663.5
2	33	54	600.52	60.052	3242.808	2531.2	3665.8
2	33	55	600.67	60.067	3303.685	2531.2	3667.2
2	34	18	610.56	61.056	1099.008	3937.5	998.43
2	34	19	610.83	61.083	1160.577	3890.6	1035.6
2	34	20	611.09	61.109	1222.18	3890.6	1036.3
2	34	21	611.28	61.128	1283.688	3843.7	1075.2
2	34	22	611.46	61.146	1345.212	3796.9	1116
2	34	23	611.62	61.162	1406.726	3703.1	1203.4
2	34	24	611.73	61.173	1468.152	3656.2	1250.6
2	34	25	611.98	61.198	1529.95	3562.5	1352.8
2	34	26	612.25	61.225	1591.85	3468.7	1466.4
2	34	27	612.35	61.235	1653.345	3375	1592.4
2	34	28	612.61	61.261	1715.308	3328.1	1661.7
2	34	29	612.85	61.285	1777.265	3281.2	1735
2	34	30	613.02	61.302	1839.06	3234.4	1812.3
2	34	31	613.32	61.332	1901.292	3187.5	1894.8
2	34	32	613.6	61.36	1963.52	3140.6	1982.3
2	34	33	613.94	61.394	2026.002	3046.9	2172.7
2	34	34	614.22	61.422	2088.348	3000	2277.8
2	34	35	614.5	61.45	2150.75	2953.1	2389.6
2	34	36	614.64	61.464	2212.704	2906.2	2507.9
2	34	37	614.96	61.496	2275.352	2859.4	2635.4
2	34	38	615.23	61.523	2337.874	2859.4	2637.1
2	34	39	615.55	61.555	2400.645	2812.5	2773.3
2	34	40	615.78	61.578	2463.12	2812.5	2774.9
2	34	41	615.98	61.598	2525.518	2765.6	2919.8
2	36	16	624.53	62.453	999.248	4125	898.34
2	36	17	624.81	62.481	1062.177	3984.4	997.53
2	36	18	625.02	62.502	1125.036	3937.5	1034.1
2	36	19	625.15	62.515	1187.785	3843.7	1112
2	36	20	625.45	62.545	1250.9	3750	1198.3
2	36	21	625.66	62.566	1313.886	3609.4	1344.6
2	36	22	625.76	62.576	1376.672	3562.5	1398.7
2	36	23	626.04	62.604	1439.892	3468.7	1516.2
2	36	24	626.28	62.628	1503.072	3375	1647.1
2	36	25	626.46	62.646	1566.15	3281.2	1793.1
2	36	26	626.7	62.67	1629.42	3187.5	1957.1
2	36	27	626.86	62.686	1692.522	3187.5	1957.9
2	36	28	627	62.7	1755.6	3140.6	2047.5
2	36	29	627.17	62.717	1818.793	3093.7	2142.9
2	36	30	627.37	62.737	1882.11	3000	2351.3
2	37	21	633.4	63.34	1330.14	3843.7	1134
2	37	22	633.72	63.372	1394.184	3796.9	1177.5
2	37	23	633.89	63.389	1457.947	3656.2	1319.1
2	37	24	634.01	63.401	1521.624	3515.6	1484.3
2	37	25	634.24	63.424	1585.6	3468.7	1546.1
2	37	26	634.46	63.446	1649.596	3421.9	1611.4
2	37	27	634.58	63.458	1713.366	3421.9	1611.8
2	37	28	634.82	63.482	1777.496	3375	1680.9
2	37	29	635.03	63.503	1841.587	3281.2	1830
2	37	30	635.3	63.53	1905.9	3281.2	1831.2
2	37	31	635.45	63.545	1969.895	3234.4	1912.7
2	37	32	635.63	63.563	2034.016	3281.2	1832.6
2	37	33	635.7	63.57	2097.81	3234.4	1913.8
2	37	34	635.73	63.573	2161.482	3187.5	1999.6
2	37	35	635.83	63.583	2225.405	3140.6	2091
2	37	36	635.86	63.586	2289.096	3093.7	2187.6
2	37	37	635.95	63.595	2353.015	3046.9	2290.6
2	37	38	636.03	63.603	2416.914	3000	2400.1
2	37	39	636.13	63.613	2480.907	3000	2400.7
2	37	40	636.13	63.613	2544.52	2953.1	2516.8
2	37	41	636.19	63.619	2608.379	2953.1	2517.2
2	37	42	636.2	63.62	2672.04	2906.2	2641
2	37	43	636.24	63.624	2735.832	2906.2	2641.3
2	37	44	636.35	63.635	2799.94	2859.4	2774.1
2	37	45	636.45	63.645	2864.025	2859.4	2774.7
2	38	18	638.06	63.806	1148.508	4125	927.68
2	38	19	638.23	63.823	1212.637	4031.2	994.33
2	38	20	638.46	63.846	1276.92	3937.5	1067.6
2	38	21	638.56	63.856	1340.976	3843.7	1147.9
2	38	22	638.8	63.88	1405.36	3703.1	1284.5
2	38	23	638.96	63.896	1469.608	3609.4	1387.7
2	38	24	639.17	63.917	1534.008	3515.6	1502.5
2	38	25	639.39	63.939	1598.475	3468.7	1565
2	38	26	639.45	63.945	1662.57	3375	1699.3
2	38	27	639.7	63.97	1727.19	3328.1	1773.1
2	38	28	639.82	63.982	1791.496	3281.2	1850.8
2	38	29	640	64	1856	3140.6	2111.6
2	38	30	640.05	64.005	1920.15	3046.9	2312.8
2	38	31	640.14	64.014	1984.434	3000	2423.4
2	38	32	640.18	64.018	2048.576	3000	2423.6
2	38	33	640.33	64.033	2113.089	3000	2424.5
2	38	34	640.49	64.049	2177.666	2953.1	2542.8
2	38	35	640.55	64.055	2241.925	2906.2	2668.2
2	38	36	640.65	64.065	2306.34	2906.2	2668.8
2	38	37	640.76	64.076	2370.812	2859.4	2802.9
2	38	38	640.96	64.096	2435.648	2859.4	2804.2
2	38	39	641.02	64.102	2499.978	2859.4	2804.6
2	39	13	641.97	64.197	834.561	4546.9	699.07
2	39	14	641.95	64.195	898.73	4359.4	793.16
2	39	15	642.03	64.203	963.045	4171.9	905.15
2	39	16	642.02	64.202	1027.232	4031.2	1003.2
2	39	17	642.1	64.21	1091.57	3843.7	1157.5
2	39	18	642.12	64.212	1155.816	3750	1246.6
2	39	19	642.1	64.21	1219.99	3703.1	1294.4
2	39	20	642.12	64.212	1284.24	3656.2	1344.9
2	39	21	642.13	64.213	1348.473	3562.5	1454
2	39	22	642.12	64.212	1412.664	3515.6	1512.9
2	39	23	642.19	64.219	1477.037	3468.7	1575.3
2	39	24	642.07	64.207	1540.968	3421.9	1640.4
2	39	25	642	64.2	1605	3375	1709.5
2	39	26	641.99	64.199	1669.174	3281.2	1860.2
2	39	27	641.99	64.199	1733.373	3234.4	1942.2
2	39	28	641.93	64.193	1797.404	3187.5	2028.9
2	39	29	641.93	64.193	1861.597	3140.6	2121.1
2	39	30	641.9	64.19	1925.7	3093.7	2218.9
2	39	31	641.9	64.19	1989.89	3046.9	2322.8
2	39	32	641.88	64.188	2054.016	3000	2433.3
2	39	33	641.95	64.195	2118.435	2906.2	2676.9
2	39	34	642.01	64.201	2182.834	2859.4	2811.1
2	39	35	642.01	64.201	2247.035	2859.4	2811.1
2	39	36	642.05	64.205	2311.38	2812.5	2954.3
2	39	37	642.11	64.211	2375.807	2812.5	2954.7
2	39	38	642.17	64.217	2440.246	2812.5	2955.1
2	39	39	642.19	64.219	2504.541	2812.5	2955.3
2	39	40	642.34	64.234	2569.36	2812.5	2956.3
2	39	41	642.34	64.234	2633.594	2812.5	2956.3
2	39	42	642.27	64.227	2697.534	2812.5	2955.9
2	39	43	642.23	64.223	2761.589	2765.6	3108.4
2	39	44	642.23	64.223	2825.812	2765.6	3108.4
2	40	17	641.72	64.172	1090.924	4359.4	792.73
2	40	18	641.9	64.19	1155.42	4218.7	875.04
2	40	19	641.93	64.193	1219.667	4078.1	968.8
2	40	20	642.08	64.208	1284.16	4031.2	1003.3
2	40	21	642.33	64.233	1348.893	3937.5	1077.4
2	40	22	642.49	64.249	1413.478	3703.1	1295.6
2	40	23	642.58	64.258	1477.934	3609.4	1399.5
2	40	24	642.66	64.266	1542.384	3515.6	1514.8
2	40	25	642.74	64.274	1606.85	3468.7	1577.3
2	40	26	642.88	64.288	1671.488	3375	1713
2	40	27	642.93	64.293	1735.911	3328.1	1786.6
2	40	28	642.99	64.299	1800.372	3281.2	1864.5
2	40	29	643.15	64.315	1865.135	3234.4	1947.5
2	40	30	643.27	64.327	1929.81	3234.4	1948
2	40	31	643.35	64.335	1994.385	3234.4	1948.4
2	40	32	643.45	64.345	2059.04	3140.6	2128.7
2	40	33	643.42	64.342	2123.286	3093.7	2226.7
2	40	34	643.51	64.351	2187.934	3046.9	2331.6
2	40	35	643.51	64.351	2252.285	3000	2442.6
2	40	36	643.57	64.357	2316.852	3000	2442.9
2	40	37	643.58	64.358	2381.246	2953.1	2561.2
2	40	38	643.6	64.36	2445.68	2859.4	2821.6
2	40	39	643.57	64.357	2509.923	2906.2	2687.1
2	41	12	643.17	64.317	771.804	4218.7	877.65
2	41	13	643.25	64.325	836.225	4078.1	971.77
2	41	14	643.24	64.324	900.536	3984.4	1042
2	41	15	643.33	64.333	964.995	3890.6	1119.4
2	41	16	643.34	64.334	1029.344	3843.7	1160.8
2	41	17	643.39	64.339	1093.763	3796.9	1204.5
2	41	18	643.49	64.349	1158.282	3750	1250.6
2	41	19	643.5	64.35	1222.65	3750	1250.6
2	41	20	643.5	64.35	1287	3703.1	1298.7
2	41	21	643.43	64.343	1351.203	3656.2	1349
2	41	22	643.5	64.35	1415.7	3562.5	1458.6
2	41	23	643.55	64.355	1480.165	3468.7	1580.3
2	41	24	643.51	64.351	1544.424	3375	1715.5
2	41	25	643.49	64.349	1608.725	3328.1	1789
2	41	26	643.37	64.337	1672.762	3234.4	1948.5
2	41	27	643.32	64.332	1736.964	3187.5	2035.5
2	41	28	643.33	64.333	1801.324	3140.6	2128
2	41	29	643.2	64.32	1865.28	3140.6	2127.4
2	41	30	643.1	64.31	1929.3	3093.7	2225.1
2	41	31	643.02	64.302	1993.362	3093.7	2224.6
2	41	32	643.02	64.302	2057.664	3046.9	2328.9
2	41	33	642.97	64.297	2121.801	3046.9	2328.7
2	41	34	642.93	64.293	2185.962	3000	2439.3
2	41	35	642.78	64.278	2249.73	3046.9	2327.6
2	41	36	642.59	64.259	2313.324	3000	2437.3
2	41	37	642.55	64.255	2377.435	2953.1	2555
2	41	38	642.47	64.247	2441.386	2906.2	2680.2
2	41	39	642.47	64.247	2505.633	2906.2	2680.2
2	41	40	642.43	64.243	2569.72	2906.2	2679.9
2	41	41	642.5	64.25	2634.25	2906.2	2680.3
2	41	42	642.58	64.258	2698.836	2859.4	2814.9
2	42	15	647.03	64.703	970.545	4265.6	856.69
2	42	16	647.43	64.743	1035.888	4031.2	1015.9
2	42	17	647.66	64.766	1101.022	3890.6	1130.7
2	42	18	648.03	64.803	1166.454	3796.9	1217.6
2	42	19	648.25	64.825	1231.675	3750	1264.4
2	42	20	648.75	64.875	1297.5	3656.2	1365.8
2	42	21	648.9	64.89	1362.69	3515.6	1536.9
2	42	22	649.2	64.92	1428.24	3468.7	1601.1
2	42	23	649.37	64.937	1493.551	3421.9	1668.5
2	42	24	649.73	64.973	1559.352	3328.1	1815
2	42	25	650.1	65.01	1625.25	3281.2	1895.6
2	42	26	650.54	65.054	1691.404	3187.5	2069.9
2	42	27	650.7	65.07	1756.89	3140.6	2164.8
2	42	28	651.11	65.111	1823.108	3140.6	2166.8
2	42	29	651.46	65.146	1889.234	3140.6	2168.5
2	42	30	651.74	65.174	1955.22	3234.4	1986.6
2	42	31	652.43	65.243	2022.533	3093.7	2273.7
2	42	32	652.69	65.269	2088.608	3000	2495
2	42	33	653.3	65.33	2155.89	2953.1	2619.4
2	42	34	653.71	65.371	2222.614	2953.1	2621.9
2	42	35	654.29	65.429	2290.015	2906.2	2754.5
2	42	36	654.52	65.452	2356.272	2906.2	2755.9
2	42	37	654.52	65.452	2421.724	2906.2	2755.9
2	42	38	655.12	65.512	2489.456	2859.4	2897.7
2	42	39	655.36	65.536	2555.904	2859.4	2899.3
2	42	40	655.9	65.59	2623.6	2859.4	2902.8
2	42	41	656.21	65.621	2690.461	2859.4	2904.9
2	42	42	656.8	65.68	2758.56	2812.5	3056.7
2	42	43	657.5	65.75	2827.25	2671.9	3570.9
2	42	44	657.8	65.78	2894.32	2671.9	3573.4
2	42	45	658.41	65.841	2962.845	2671.9	3578.3
2	42	46	659.15	65.915	3032.09	2671.9	3584.3
2	42	47	659.49	65.949	3099.603	2671.9	3587.1
2	42	48	660.12	66.012	3168.576	2625	3788.2
2	42	49	660.72	66.072	3237.528	2625	3793.3
2	42	50	661	66.1	3305	2625	3795.8
2	42	51	661.29	66.129	3372.579	2625	3798.2
2	42	52	661.62	66.162	3440.424	2671.9	3604.5
2	42	53	662.12	66.212	3509.236	2671.9	3608.6
2	44	2	272.94	27.294	54.588	3703.1	358.74
2	44	3	274.14	27.414	82.242	3609.4	389.98
2	44	4	275.91	27.591	110.364	3468.7	443.62
2	44	14	290.26	29.026	406.364	2718.7	994.16
2	44	15	291.86	29.186	437.79	2718.7	1002.4
2	44	16	293.18	29.318	469.088	2671.9	1063.2
2	44	17	294.38	29.438	500.446	2671.9	1069.8
2	44	18	296.02	29.602	532.836	2578.1	1200.8
2	44	19	297.25	29.725	564.775	2578.1	1208.2
2	44	32	315.56	31.556	1009.792	2296.9	1868.9
2	44	33	316.76	31.676	1045.308	2250	1999.5
2	44	34	318.06	31.806	1081.404	2250	2011.8
2	44	35	319.65	31.965	1118.775	2250	2027
2	44	36	320.98	32.098	1155.528	2203.1	2172.6
2	44	37	322.2	32.22	1192.14	2250	2051.3
2	44	38	323.86	32.386	1230.668	2203.1	2201.9
2	44	39	325.14	32.514	1268.046	2203.1	2215
2	44	40	326.38	32.638	1305.52	2203.1	2227.7
2	44	41	327.65	32.765	1343.365	2203.1	2240.7
2	44	42	328.9	32.89	1381.38	2203.1	2253.5
2	44	43	330.57	33.057	1421.451	2203.1	2270.7
2	44	44	331.87	33.187	1460.228	2203.1	2284.1
2	44	45	333.11	33.311	1498.995	2203.1	2296.9
2	44	46	334.34	33.434	1537.964	2203.1	2309.7
2	44	47	335.91	33.591	1578.777	2203.1	2325.9
2	44	48	337.14	33.714	1618.272	2156.2	2494.6
2	45	3	363.92	36.392	109.176	3656.2	573.83
2	45	4	365.07	36.507	146.028	3562.5	623.27
2	45	5	366.26	36.626	183.13	3421.9	706.76
2	45	6	367.5	36.75	220.5	3234.4	841.19
2	45	9	371.09	37.109	333.981	2953.1	1121.4
2	45	10	372.24	37.224	372.24	2859.4	1241.1
2	45	11	373.52	37.352	410.872	2859.4	1247.5
2	45	24	389.8	38.98	935.52	2343.7	2415
2	45	25	390.65	39.065	976.625	2343.7	2422.9
2	45	26	391.89	39.189	1018.914	2343.7	2434.4
2	45	27	393.12	39.312	1061.424	2296.9	2598.7
2	45	28	394.4	39.44	1104.32	2343.7	2457.9
2	45	29	395.75	39.575	1147.675	2390.6	2328
2	45	30	397	39.7	1191	2296.9	2637.3
2	45	31	397.84	39.784	1233.304	2296.9	2645.7
2	45	32	399.11	39.911	1277.152	2296.9	2658.4
2	45	33	400.38	40.038	1321.254	2250	2841.5
2	45	34	401.67	40.167	1365.678	2203.1	3041.4
2	45	35	402.97	40.297	1410.395	2250	2869.1
2	45	36	404.26	40.426	1455.336	2250	2882.8
2	46	19	451.57	45.157	857.983	2578.1	2262.3
2	46	20	452.98	45.298	905.96	2578.1	2272.9
2	46	21	454.38	45.438	954.198	2531.2	2412.7
2	46	22	455.75	45.575	1002.65	2531.2	2423.6
2	46	23	457.19	45.719	1051.537	2484.4	2575.5
2	46	24	458.65	45.865	1100.76	2484.4	2587.9
2	46	25	460.07	46.007	1150.175	2437.5	2752.8
2	46	26	461.36	46.136	1199.536	2437.5	2764.5
2	46	27	462.86	46.286	1249.722	2437.5	2777.9
2	46	28	464.24	46.424	1299.872	2437.5	2790.4
2	46	29	465.69	46.569	1350.501	2390.6	2971.6
2	46	30	467.06	46.706	1401.18	2390.6	2984.7
2	46	31	468.58	46.858	1452.598	2343.7	3182.9
2	46	32	469.93	46.993	1503.776	2343.7	3196.7
2	46	33	471.4	47.14	1555.62	2343.7	3211.7
2	46	34	472.33	47.233	1605.922	2343.7	3221.2
2	46	35	473.76	47.376	1658.16	2296.9	3438
2	46	36	475.23	47.523	1710.828	2343.7	3250.9
2	46	37	476.63	47.663	1763.531	2343.7	3265.3
2	46	38	477.49	47.749	1814.462	2296.9	3478.7
2	46	39	478.93	47.893	1867.827	2296.9	3494.4
2	49	12	567.59	56.759	681.108	3843.7	961.99
2	49	13	568.3	56.83	738.79	3843.7	963.79
2	49	14	569	56.9	796.6	3703.1	1079.8
2	49	18	571.81	57.181	1029.258	3234.4	1632.6
2	49	19	572.16	57.216	1087.104	3281.2	1565.1
2	49	20	572.94	57.294	1145.88	3187.5	1710.8
2	49	21	573.31	57.331	1203.951	3187.5	1712.4
2	49	29	578.19	57.819	1676.751	2859.4	2402.6
2	49	30	578.54	57.854	1735.62	2812.5	2527
2	49	31	579.23	57.923	1795.613	2765.6	2662.4
2	49	32	579.94	57.994	1855.808	2718.7	2807.7
2	49	33	580.64	58.064	1916.112	2718.7	2812.8
2	49	34	581.29	58.129	1976.386	2671.9	2968.4
2	49	35	581.9	58.19	2036.65	2671.9	2973.1
2	49	36	582.51	58.251	2097.036	2671.9	2977.8
2	49	37	583.16	58.316	2157.692	2625	3145.4
2	49	38	583.72	58.372	2218.136	2625	3149.9
2	49	39	584.06	58.406	2277.834	2578.1	3327.8
2	49	40	584.65	58.465	2338.6	2531.2	3521.4
2	49	41	585.2	58.52	2399.32	2531.2	3526.4
2	49	42	585.53	58.553	2459.226	2531.2	3529.4
2	49	43	586.14	58.614	2520.402	2531.2	3534.9
2	49	44	586.65	58.665	2581.26	2531.2	3539.5
2	49	45	587.13	58.713	2642.085	2531.2	3543.8
2	50	13	595.96	59.596	774.748	3984.4	929.23
2	50	14	596.26	59.626	834.764	3890.6	998.78
2	50	15	596.9	59.69	895.35	3796.9	1076.4
2	50	16	597.32	59.732	955.712	3656.2	1206.6
2	50	17	598.08	59.808	1016.736	3609.4	1256.7
2	50	18	598.42	59.842	1077.156	3562.5	1308
2	50	19	599.16	59.916	1138.404	3468.7	1419.6
2	50	20	599.48	59.948	1198.96	3328.1	1608.6
2	50	21	600.3	60.03	1260.63	3328.1	1611.9
2	50	22	600.67	60.067	1321.474	3234.4	1757.8
2	50	23	601.42	60.142	1383.266	3234.4	1761.1
2	50	24	601.81	60.181	1444.344	3187.5	1841.7
2	50	25	602.57	60.257	1506.425	3187.5	1845.2
2	50	26	602.96	60.296	1567.696	3140.6	1930.9
2	51	11	612.24	61.224	673.464	3984.4	967.57
2	51	12	612.69	61.269	735.228	3890.6	1040.4
2	51	13	613.11	61.311	797.043	3796.9	1120.5
2	51	14	613.94	61.394	859.516	3562.5	1359.3
2	51	15	614.73	61.473	922.095	3609.4	1309.5
2	51	16	615.12	61.512	984.192	3562.5	1363.2
2	51	17	615.53	61.553	1046.401	3515.6	1419.9
2	51	18	616.3	61.63	1109.34	3421.9	1542.7
2	51	19	616.7	61.67	1171.73	3375	1609.4
2	51	20	617.53	61.753	1235.06	3281.2	1754.9
2	51	21	617.98	61.798	1297.758	3234.4	1834.3
2	51	22	618.78	61.878	1361.316	3187.5	1920.1
2	51	23	619.12	61.912	1423.976	3140.6	2009.1
2	51	24	619.9	61.99	1487.76	3140.6	2012.9
2	51	25	620.29	62.029	1550.725	3046.9	2206.5
2	51	26	620.7	62.07	1613.82	3046.9	2208.7
2	51	31	623.13	62.313	1931.703	2906.2	2560
2	51	32	623.56	62.356	1995.392	2906.2	2562.7
2	51	33	623.88	62.388	2058.804	2906.2	2564.7
2	51	34	624.24	62.424	2122.416	2906.2	2566.9
2	51	35	624.68	62.468	2186.38	2859.4	2698.1
2	51	36	625.48	62.548	2251.728	2812.5	2840.7
2	51	37	625.87	62.587	2315.719	2812.5	2843.3
2	51	38	626.28	62.628	2379.864	2765.6	2993.3
2	51	39	626.68	62.668	2444.052	2765.6	2996.2
2	52	8	632.91	63.291	506.328	4453.1	728.44
2	52	9	633.28	63.328	569.952	4406.2	752.6
2	52	10	634.1	63.41	634.1	4359.4	778.65
2	52	11	634.51	63.451	697.961	4312.5	805.11
2	52	12	634.95	63.495	761.94	4265.6	832.8
2	52	13	635.32	63.532	825.916	4218.7	861.62
2	52	14	635.7	63.57	889.98	4171.9	891.8
2	52	15	636.11	63.611	954.165	4125	923.44
2	52	16	636.52	63.652	1018.432	4078.1	956.57
2	52	17	636.91	63.691	1082.747	4078.1	957.46
2	52	18	637.33	63.733	1147.194	4031.2	992.23
2	52	44	648.54	64.854	2853.576	3046.9	2359
2	52	45	648.95	64.895	2920.275	2953.1	2593.3
2	52	46	649.32	64.932	2986.872	3000	2475.7
2	52	47	650.04	65.004	3055.188	2953.1	2599.8
2	52	48	650.42	65.042	3122.016	2906.2	2730.1
2	52	49	650.78	65.078	3188.822	2859.4	2868.9
2	52	50	651.16	65.116	3255.8	2812.5	3017.4
2	52	51	651.54	65.154	3322.854	2812.5	3020
2	52	52	651.9	65.19	3389.88	2812.5	3022.5
2	52	53	652.29	65.229	3457.137	2812.5	3025.2
2	52	54	652.68	65.268	3524.472	2765.6	3184.6
2	52	55	653.03	65.303	3591.665	2765.6	3187.1
2	52	56	653.41	65.341	3659.096	2765.6	3189.9
2	52	57	653.82	65.382	3726.774	2765.6	3192.9
2	52	58	654.53	65.453	3796.274	2718.7	3366.4
2	52	59	654.88	65.488	3863.792	2718.7	3369.1
2	52	60	655.25	65.525	3931.5	2718.7	3372
2	52	61	655.64	65.564	3999.404	2718.7	3374.9
2	52	62	656	65.6	4067.2	2718.7	3377.8
2	52	63	656.35	65.635	4135.005	2671.9	3561.5
2	52	64	656.69	65.669	4202.816	2671.9	3564.3
2	52	65	656.69	65.669	4268.485	2671.9	3564.3
2	52	66	657.06	65.706	4336.596	2625	3761.9
2	52	67	657.42	65.742	4404.714	2625	3764.9
2	52	68	657.76	65.776	4472.768	2625	3767.8
2	52	69	658.12	65.812	4541.028	2625	3770.9
2	52	70	658.12	65.812	4606.84	2625	3770.9
2	52	71	658.5	65.85	4675.35	2625	3774.2
2	52	72	658.88	65.888	4743.936	2625	3777.5
2	52	73	659.3	65.93	4812.89	2625	3781.1
2	52	74	659.72	65.972	4881.928	2625	3784.7
2	52	75	660.11	66.011	4950.825	2625	3788
2	52	76	660.54	66.054	5020.104	2625	3791.8
2	52	77	660.54	66.054	5086.158	2625	3791.8
2	52	78	660.91	66.091	5155.098	2578.1	4005.7
2	52	79	661.23	66.123	5223.717	2578.1	4008.7
2	52	80	661.65	66.165	5293.2	2578.1	4012.4
2	52	81	662.08	66.208	5362.848	2578.1	4016.4
2	52	82	662.5	66.25	5432.5	2578.1	4020.2
2	54	9	291.61	29.161	262.449	2765.6	951.07
2	54	10	293.3	29.33	293.3	2765.6	959.33
2	54	11	294.52	29.452	323.972	2671.9	1070.5
2	54	12	295.73	29.573	354.876	2625	1135.9
2	54	13	297.05	29.705	386.165	2625	1143.5
2	54	14	298.31	29.831	417.634	2625	1150.8
2	54	15	299.61	29.961	449.415	2578.1	1222.6
2	54	16	300.9	30.09	481.44	2578.1	1230.6
2	54	17	302.12	30.212	513.604	2531.2	1308.1
2	54	18	303.37	30.337	546.066	2531.2	1316.2
2	54	19	304.72	30.472	578.968	2531.2	1325
2	54	20	305.99	30.599	611.98	2484.4	1410.3
2	55	10	330.92	33.092	330.92	3140.6	785.1
2	55	11	332.66	33.266	365.926	2953.1	951.78
2	55	12	333.96	33.396	400.752	2953.1	957.35
2	55	13	335.22	33.522	435.786	2906.2	1010.1
2	55	14	336.44	33.644	471.016	2906.2	1015.6
2	55	15	338.13	33.813	507.195	2859.4	1074.5
2	55	16	339.49	33.949	543.184	2812.5	1135.9
2	55	17	340.74	34.074	579.258	2765.6	1201.3
2	55	18	342.06	34.206	615.708	2718.7	1271.8
2	55	19	343.31	34.331	652.289	2625	1420.8
2	55	20	344.6	34.46	689.2	2718.7	1286
2	55	21	345.85	34.585	726.285	2625	1436.6
2	55	22	347.14	34.714	763.708	2625	1444.6
2	55	23	348.33	34.833	801.159	2625	1452.1
2	55	24	349.57	34.957	838.968	2625	1459.8
2	55	29	355.66	35.566	1031.414	2390.6	1983.4
2	55	30	356.92	35.692	1070.76	2390.6	1993.9
2	55	31	358.17	35.817	1110.327	2390.6	2004.4
2	55	32	358.9	35.89	1148.48	2390.6	2010.5
2	55	33	360.59	36.059	1189.947	2390.6	2024.7
2	55	34	361.35	36.135	1228.59	2343.7	2155.4
2	55	35	362.88	36.288	1270.08	2343.7	2169.2
2	55	36	364.16	36.416	1310.976	2343.7	2180.6
2	55	37	365.34	36.534	1351.758	2343.7	2191.2
2	55	38	366.94	36.694	1394.372	2343.7	2205.7
2	55	39	367.77	36.777	1434.303	2296.9	2351.4
2	55	40	369.34	36.934	1477.36	2296.9	2366.5
2	55	41	370.48	37.048	1518.968	2296.9	2377.4
2	55	42	371.72	37.172	1561.224	2250	2541.9
2	55	43	372.93	37.293	1603.599	2250	2554.3
2	55	44	374.08	37.408	1645.952	2250	2566.2
2	55	45	375.35	37.535	1689.075	2250	2579.3
2	55	46	376.52	37.652	1731.992	2250	2591.3
2	55	47	377.69	37.769	1775.143	2250	2603.4
2	55	48	378.92	37.892	1818.816	2203.1	2786.7
2	55	49	380.05	38.005	1862.245	2203.1	2799.2
2	55	50	381.72	38.172	1908.6	2250	2645.2
2	55	51	382.95	38.295	1953.045	2203.1	2831.2
2	55	52	383.75	38.375	1995.5	2203.1	2840.1
2	55	53	385.34	38.534	2042.302	2203.1	2857.8
2	55	54	386.6	38.66	2087.64	2203.1	2871.8
2	55	55	387.35	38.735	2130.425	2203.1	2880.2
2	55	56	388.96	38.896	2178.176	2203.1	2898.2
2	55	57	390.15	39.015	2223.855	2203.1	2911.4
2	56	2	402.48	40.248	80.496	3937.5	534.37
2	56	3	403.39	40.339	121.017	3890.6	555.79
2	56	4	404.08	40.408	161.632	3750	622.28
2	56	5	405.07	40.507	202.535	3656.2	673.87
2	56	10	410.04	41.004	410.04	2906.2	1366.5
2	56	11	411.09	41.109	452.199	3046.9	1190.5
2	56	12	411.82	41.182	494.184	2953.1	1311
2	56	13	412.84	41.284	536.692	2953.1	1315.9
2	56	14	414.02	41.402	579.628	2953.1	1321.5
2	56	15	414.68	41.468	622.02	2906.2	1389.8
2	56	22	420.42	42.042	924.924	2578.1	2032.3
2	56	23	421.07	42.107	968.461	2531.2	2152.3
2	56	24	421.87	42.187	1012.488	2531.2	2158.5
2	56	25	422.57	42.257	1056.425	2531.2	2163.8
2	56	26	423.26	42.326	1100.476	2484.4	2294.2
2	56	27	424	42.4	1144.8	2484.4	2300.2
2	56	28	424.65	42.465	1189.02	2484.4	2305.6
2	56	29	425.69	42.569	1234.501	2484.4	2314
2	56	30	426.37	42.637	1279.11	2437.5	2456
2	56	31	427.03	42.703	1323.793	2437.5	2461.7
2	56	32	427.68	42.768	1368.576	2437.5	2467.4
2	56	33	428.44	42.844	1413.852	2390.6	2622.3
2	56	34	429.09	42.909	1458.906	2390.6	2628.2
2	56	35	429.79	42.979	1504.265	2343.7	2796
2	56	36	430.53	43.053	1549.908	2343.7	2803.2
2	56	37	431.56	43.156	1596.772	2343.7	2813.3
2	56	38	432.21	43.221	1642.398	2296.9	2995.8
2	56	39	432.96	43.296	1688.544	2296.9	3003.6
2	56	40	433.62	43.362	1734.48	2296.9	3010.5
2	56	41	434.3	43.43	1780.63	2296.9	3017.6
2	56	42	435.32	43.532	1828.344	2250	3221.4
2	56	43	435.93	43.593	1874.499	2250	3228.2
2	56	44	436.59	43.659	1920.996	2203.1	3446.4
2	56	45	437.26	43.726	1967.67	2250	3243
2	56	46	437.98	43.798	2014.708	2250	3251
2	56	47	438.63	43.863	2061.561	2250	3258.3
2	56	48	439.64	43.964	2110.272	2203.1	3482.7
2	56	49	440.22	44.022	2157.078	2203.1	3489.5
2	56	50	440.94	44.094	2204.7	2203.1	3498.1
2	56	51	441.55	44.155	2251.905	2156.2	3738.9
2	56	52	442.24	44.224	2299.648	2109.4	4003.2
2	56	53	442.92	44.292	2347.476	2156.2	3756.4
2	56	54	443.56	44.356	2395.224	2156.2	3764.6
2	56	55	444.23	44.423	2443.265	2156.2	3773.1
2	56	56	444.83	44.483	2491.048	2156.2	3780.7
2	56	57	445.52	44.552	2539.464	2156.2	3789.5
2	56	58	446.49	44.649	2589.642	2156.2	3802
2	56	59	447.08	44.708	2637.772	2156.2	3809.5
2	57	9	466.96	46.696	420.264	3562.5	901.65
2	57	10	467.53	46.753	467.53	3421.9	1019.3
2	57	11	468.33	46.833	515.163	3375	1065.1
2	57	12	468.86	46.886	562.632	3281.2	1161
2	57	13	469.34	46.934	610.142	3234.4	1214.1
2	57	14	469.86	46.986	657.804	3187.5	1270.5
2	57	15	470.42	47.042	705.63	3140.6	1330.6
2	57	16	470.88	47.088	753.408	3093.7	1394.1
2	57	17	471.49	47.149	801.533	3000	1531.9
2	57	18	471.98	47.198	849.564	2953.1	1608.5
2	57	19	472.63	47.263	897.997	2906.2	1691.1
2	57	20	473.14	47.314	946.28	2859.4	1778.5
2	57	21	474.05	47.405	995.505	2812.5	1874.3
2	57	22	474.58	47.458	1044.076	2718.7	2078.4
2	57	25	476.4	47.64	1191	2625	2322.5
2	57	26	476.95	47.695	1240.07	2578.1	2455.7
2	57	27	477.51	47.751	1289.277	2578.1	2460.1
2	57	28	478.03	47.803	1338.484	2531.2	2603.5
2	57	29	478.54	47.854	1387.766	2531.2	2607.7
2	57	30	479.34	47.934	1438.02	2531.2	2614.2
2	57	31	479.87	47.987	1487.597	2531.2	2618.5
2	57	32	480.5	48.05	1537.6	2531.2	2623.7
2	57	33	480.97	48.097	1587.201	2484.4	2779.1
2	57	34	481.33	48.133	1636.522	2484.4	2782.3
2	57	35	482	48.2	1687	2437.5	2952
2	57	36	482.51	48.251	1737.036	2437.5	2956.7
2	57	37	482.91	48.291	1786.767	2390.6	3138
2	57	38	483.44	48.344	1837.072	2390.6	3143.1
2	57	39	483.89	48.389	1887.171	2343.7	3340.1
2	57	40	484.34	48.434	1937.36	2343.7	3344.9
2	57	41	485.05	48.505	1988.705	2343.7	3352.2
2	57	42	485.45	48.545	2038.89	2343.7	3356.3
2	57	43	485.93	48.593	2089.499	2343.7	3361.3
2	57	44	486.57	48.657	2140.908	2296.9	3578.4
2	57	45	487.04	48.704	2191.68	2296.9	3583.6
2	57	46	487.49	48.749	2242.454	2296.9	3588.5
2	57	47	488.01	48.801	2293.647	2250	3823.7
2	57	48	488.43	48.843	2344.464	2250	3828.6
2	57	49	488.9	48.89	2395.61	2250	3834.1
2	57	50	489.48	48.948	2447.4	2250	3840.9
2	57	51	489.97	48.997	2498.847	2250	3846.7
2	57	52	490.53	49.053	2550.756	2203.1	4104.6
2	57	53	491	49.1	2602.3	2203.1	4110.4
2	57	54	491.57	49.157	2654.478	2203.1	4117.6
2	57	55	492.09	49.209	2706.495	2156.2	4399
2	57	56	492.61	49.261	2758.616	2156.2	4405.9
2	57	57	493.1	49.31	2810.67	2156.2	4412.5
2	57	58	493.58	49.358	2862.764	2203.1	4142.9
2	57	59	494.12	49.412	2915.308	2109.4	4728
2	57	60	494.6	49.46	2967.6	2156.2	4432.7
2	57	61	495.04	49.504	3019.744	2156.2	4438.5
2	57	62	495.49	49.549	3072.038	2156.2	4444.7
2	57	63	495.91	49.591	3124.233	2156.2	4450.3
2	57	64	496.44	49.644	3177.216	2109.4	4761.2
2	57	65	497.02	49.702	3230.63	2156.2	4465.2
2	58	11	502.83	50.283	553.113	3796.9	832.2
2	58	12	503.27	50.327	603.924	3656.2	933.21
2	58	13	503.67	50.367	654.771	3609.4	971.2
2	58	14	504.17	50.417	705.838	3468.7	1095.8
2	58	15	504.7	50.47	757.05	3375	1191.5
2	58	16	505.21	50.521	808.336	3328.1	1244.5
2	58	17	505.58	50.558	859.486	3187.5	1418.1
2	58	18	506.05	50.605	910.89	3093.7	1553.2
2	58	19	506.55	50.655	962.445	3093.7	1555.5
2	58	20	507.05	50.705	1014.1	3000	1708.4
2	58	21	507.61	50.761	1065.981	2953.1	1794
2	58	22	507.98	50.798	1117.556	2906.2	1884.3
2	58	23	508.35	50.835	1169.205	2906.2	1886.4
2	58	27	509.93	50.993	1376.811	2718.7	2314.9
2	58	28	510.51	51.051	1429.428	2578.1	2719.4
2	58	29	510.84	51.084	1481.436	2718.7	2321.1
2	58	30	511.34	51.134	1534.02	2718.7	2324.6
2	58	31	511.8	51.18	1586.58	2718.7	2327.7
2	58	32	512.22	51.222	1639.104	2625	2589.2
2	58	33	512.62	51.262	1691.646	2625	2592.3
2	58	34	513.03	51.303	1744.302	2625	2595.4
2	58	35	513.43	51.343	1797.005	2625	2598.5
2	58	36	513.74	51.374	1849.464	2625	2600.8
2	58	37	514.35	51.435	1903.095	2578.1	2750.1
2	58	38	514.61	51.461	1955.518	2578.1	2752.3
2	58	39	515.13	51.513	2009.007	2484.4	3080.4
2	58	40	515.52	51.552	2062.08	2437.5	3265.3
2	58	41	515.8	51.58	2114.78	2437.5	3267.9
2	58	42	516.1	51.61	2167.62	2437.5	3270.7
2	58	43	516.45	51.645	2220.735	2390.6	3470.4
2	58	44	516.76	51.676	2273.744	2390.6	3473.6
2	58	45	517.08	51.708	2326.86	2390.6	3476.9
2	58	46	517.49	51.749	2380.454	2343.7	3694
2	58	47	517.82	51.782	2433.754	2343.7	3697.6
2	58	48	518.16	51.816	2487.168	2343.7	3701.3
2	58	49	518.59	51.859	2541.091	2343.7	3705.8
2	58	50	518.86	51.886	2594.3	2296.9	3940.4
2	58	51	519.18	51.918	2647.818	2296.9	3944.1
2	58	52	519.57	51.957	2701.764	2296.9	3948.6
2	58	53	519.82	51.982	2755.046	2296.9	3951.3
2	58	54	520.23	52.023	2809.242	2296.9	3956
2	58	55	520.63	52.063	2863.465	2250	4213.4
2	58	56	520.89	52.089	2916.984	2250	4216.5
2	58	57	521.2	52.12	2970.84	2250	4220.2
2	58	58	521.44	52.144	3024.352	2250	4223.2
2	58	59	521.77	52.177	3078.443	2250	4227.2
2	59	17	530.18	53.018	901.306	3468.7	1181.7
2	59	18	530.78	53.078	955.404	3375	1285.1
2	59	19	531.12	53.112	1009.128	3328.1	1341.4
[truncated: 25,643 more rows]
